# Supplementary material for: 6-(4-Bromo­phen­yl)-2-eth­oxy-4-(2,4,5-trimethoxy­phen­yl)nicotinonitrile
Source: Acta Crystallogr Sect E Struct Rep Online. 2010 Feb 17;66(Pt 3):o641–2. doi: 10.1107/S1600536810005210 (PMC2983629; doi:10.1107/S1600536810005210)
Supplement: Supplementary file 2 [file e-66-0o641-Isup2.hkl]

# 
# h,k,l, Fc-squared, Fo-squared, sigma(Fo-squared) and status flag 
# 
data_I
_shelx_title ' tcm27bm in P-1  (100K)' 
_shelx_refln_list_code          4 
_shelx_F_calc_maximum      341.95 
_exptl_crystal_F_000       960.00 
_reflns_d_resolution_high  0.7696 
 
loop_ 
 _symmetry_equiv_pos_as_xyz 
 'x, y, z' 
 '-x, -y, -z' 
 
_cell_length_a     7.9631 
_cell_length_b    11.0499 
_cell_length_c    23.9690 
_cell_angle_alpha  92.201 
_cell_angle_beta   91.968 
_cell_angle_gamma  99.586 
 
_shelx_F_squared_multiplier     1.000 
 
loop_ 
 _refln_index_h 
 _refln_index_k 
 _refln_index_l 
 _refln_F_squared_calc 
 _refln_F_squared_meas 
 _refln_F_squared_sigma 
 _refln_observed_status 
   1   0   0      182.98      121.38     13.67 o 
   2   0   0    10062.79    10740.84    296.84 o 
   3   0   0     1072.72     1108.53     63.97 o 
   4   0   0     1945.50     2022.23     96.65 o 
   5   0   0     6358.03     5643.62    203.98 o 
   6   0   0      163.45      133.32     49.54 o 
   7   0   0       56.86       71.33     54.75 o 
   8   0   0       55.57       46.96     45.24 o 
   9   0   0      267.01      435.42     67.64 o 
  10   0   0      401.03      299.19     69.48 o 
  -9   1   0       29.17       83.54     70.99 o 
  -8   1   0     1149.22     1277.05    121.34 o 
  -7   1   0      303.62      214.87     61.41 o 
  -5   1   0      495.01       34.31     14.47 o 
  -4   1   0     3346.76     2382.17     99.62 o 
  -3   1   0     5069.53     4996.96    157.57 o 
  -2   1   0       23.27       60.32      7.40 o 
  -1   1   0     4505.96     4767.37     78.49 o 
   1   1   0     6488.76     6455.89    101.09 o 
   2   1   0    74355.09    78775.10   1221.92 o 
   3   1   0     4118.73     4442.31     83.19 o 
   4   1   0     2276.73     2447.53     55.01 o 
   5   1   0     2059.13     1992.94     67.44 o 
   6   1   0     3719.15     3667.86     80.33 o 
   7   1   0       48.34       54.43     17.91 o 
   8   1   0      278.66      261.05     22.98 o 
   9   1   0      376.60      315.60     66.11 o 
  10   1   0      328.27      366.05    101.14 o 
  -8   2   0      187.30      208.18     45.96 o 
  -7   2   0     2091.63     2093.10     55.80 o 
  -6   2   0        0.61        8.24     15.56 o 
  -5   2   0      206.61      231.04     15.53 o 
  -4   2   0      304.20      322.24     21.84 o 
  -3   2   0     3134.19     3043.62     51.93 o 
  -2   2   0    21445.81    22209.69    299.88 o 
  -1   2   0     7716.53     8081.40     95.44 o 
   0   2   0      288.03      325.20     11.68 o 
   1   2   0      455.31      590.21     19.04 o 
   2   2   0     3426.28     3584.32     54.05 o 
   3   2   0     1618.60     1395.81     37.31 o 
   4   2   0     3157.18     3519.22     70.70 o 
   5   2   0       31.04       54.77     23.31 o 
   6   2   0     1860.15     1833.56     51.99 o 
   7   2   0     4637.79     4485.52    115.39 o 
   8   2   0       97.75       69.34     35.96 o 
   9   2   0       78.55       85.44     33.75 o 
  -8   3   0      688.08      757.96     40.42 o 
  -7   3   0      276.24      327.62     23.86 o 
  -6   3   0     5010.71     5070.28     89.35 o 
  -5   3   0      276.35      305.91     29.23 o 
  -4   3   0     4397.99     4720.91     77.85 o 
  -3   3   0     2719.13     2545.50     39.21 o 
  -2   3   0       27.90       44.39      9.76 o 
  -1   3   0       67.73       69.23      6.73 o 
   0   3   0      275.95      298.75      9.96 o 
   1   3   0     1475.45     1640.04     22.09 o 
   2   3   0     1056.16     1280.07     29.26 o 
   3   3   0     1760.79     1651.82     37.78 o 
   4   3   0     1277.16     1290.91     42.67 o 
   5   3   0      131.54      118.09     20.46 o 
   6   3   0     1054.70     1079.79     53.48 o 
   7   3   0     4048.10     4029.10    131.03 o 
   8   3   0     2737.86     2743.63    113.43 o 
   9   3   0       11.35      -20.19     55.64 o 
  -9   4   0       22.02       32.34     35.49 o 
  -8   4   0       86.28      102.93     39.87 o 
  -7   4   0      474.79      407.20     48.12 o 
  -6   4   0        6.65      -13.00     15.18 o 
  -5   4   0    11276.23    11784.79    174.47 o 
  -4   4   0      641.73      663.01     21.93 o 
  -3   4   0     1816.48     2017.35     42.04 o 
  -2   4   0      819.29      811.46     18.39 o 
  -1   4   0      144.87      152.05      9.19 o 
   0   4   0     5710.17     5617.12     60.44 o 
   1   4   0        6.31        7.24      6.46 o 
   2   4   0      513.23      622.64     15.34 o 
   3   4   0       71.38       91.72     17.27 o 
   4   4   0     2542.68     2676.01     96.21 o 
   5   4   0      146.58      236.87     54.97 o 
   6   4   0       13.58       -3.36     32.51 o 
   7   4   0      524.24      498.30     55.82 o 
   8   4   0      122.47      166.26     44.67 o 
   9   4   0     1508.27     1584.50     94.80 o 
 -10   5   0      437.24      497.86     62.15 o 
  -9   5   0      318.49      393.54     59.91 o 
  -8   5   0      587.31      579.49     65.34 o 
  -7   5   0      262.60      259.21     28.73 o 
  -6   5   0        3.51        5.07     22.73 o 
  -5   5   0      388.24      441.81     23.24 o 
  -4   5   0     2987.51     2847.13     68.93 o 
  -3   5   0     6347.67     6933.15    153.55 o 
  -2   5   0      285.31      271.62     13.07 o 
  -1   5   0     2522.75     2905.68     42.89 o 
   0   5   0      596.03      568.17     15.88 o 
   1   5   0    15767.02    16895.39    157.68 o 
   2   5   0      391.29      419.87     21.50 o 
   3   5   0       55.97       32.80     11.84 o 
   4   5   0      231.08      278.40     74.82 o 
   5   5   0      699.59      667.50     44.72 o 
   6   5   0     1019.86      977.68     70.14 o 
   7   5   0      767.34      679.60     83.79 o 
   8   5   0      239.25      199.45     99.17 o 
  -9   6   0        4.43      -52.84     36.62 o 
  -8   6   0        8.37      -27.90     37.36 o 
  -7   6   0     2993.20     3038.38     93.27 o 
  -6   6   0      358.58      346.74     38.78 o 
  -5   6   0      828.55      728.68     46.65 o 
  -4   6   0       27.23       11.00     31.90 o 
  -3   6   0     2527.91     2496.29     53.24 o 
  -2   6   0     4487.94     4423.65     59.82 o 
  -1   6   0     2038.95     2421.13     47.04 o 
   0   6   0     2587.17     2726.57     60.76 o 
   1   6   0     9298.80    10030.43    113.40 o 
   2   6   0     9056.22     9140.37    127.10 o 
   3   6   0     1363.46     1403.91     38.29 o 
   4   6   0      565.41      641.21     42.44 o 
   5   6   0      525.09      521.44    102.41 o 
   6   6   0      621.89      551.25     63.49 o 
   7   6   0      259.41      258.30     55.38 o 
   8   6   0      422.92      459.99    154.13 o 
  -9   7   0       31.11       -1.28     51.01 o 
  -8   7   0      362.68      345.75     47.11 o 
  -7   7   0     1293.07     1297.23     65.55 o 
  -6   7   0     1403.34     1418.84     66.77 o 
  -5   7   0       58.83       24.69     30.45 o 
  -4   7   0       15.93      -16.06     18.44 o 
  -3   7   0       17.49      -18.32     15.20 o 
  -2   7   0     4868.92     4790.74     66.61 o 
  -1   7   0     3469.70     3493.00     51.84 o 
   0   7   0      523.67      520.74     19.78 o 
   1   7   0     1041.73     1045.66     26.14 o 
   2   7   0      393.83      328.24     22.80 o 
   3   7   0     4146.88     4367.01     80.87 o 
   4   7   0      498.28      411.12     54.09 o 
   5   7   0      786.82      805.24     73.66 o 
   6   7   0      274.40      278.62     57.36 o 
   7   7   0      309.48      293.80     60.10 o 
   8   7   0     1516.94     1307.37     99.81 o 
  -9   8   0       72.35      119.24     63.05 o 
  -8   8   0       28.95       38.45     55.28 o 
  -7   8   0      697.54      725.15     87.16 o 
  -6   8   0      409.18      375.78     45.77 o 
  -5   8   0     3564.88     3652.90    132.63 o 
  -4   8   0      269.25      218.52     28.28 o 
  -3   8   0       43.37       42.64     16.28 o 
  -2   8   0     1235.65     1231.51     33.99 o 
  -1   8   0     3236.91     3026.25     52.34 o 
   0   8   0     2451.02     2231.84     37.73 o 
   1   8   0      609.78      616.72     26.67 o 
   2   8   0      175.52      219.09     25.44 o 
   3   8   0       43.27       11.98     20.89 o 
   4   8   0     2932.75     2743.05    123.08 o 
   5   8   0       48.75       95.07     50.53 o 
   6   8   0      549.90      567.38    114.78 o 
   7   8   0      108.67      110.56     56.85 o 
  -9   9   0      865.85      918.12    113.54 o 
  -8   9   0       91.06      118.77     72.78 o 
  -7   9   0      214.86      121.76     64.06 o 
  -6   9   0      152.04      117.98     39.28 o 
  -5   9   0        4.73      -17.68     32.24 o 
  -4   9   0     5100.67     5328.40    218.79 o 
  -3   9   0      541.51      625.24     49.67 o 
  -2   9   0      290.92      303.46     25.78 o 
  -1   9   0      756.75      804.08     44.81 o 
   0   9   0      745.68      736.46     32.34 o 
   1   9   0     2327.08     2328.87     56.71 o 
   2   9   0        6.21      -20.57     21.26 o 
   3   9   0      127.14      104.66     30.89 o 
   4   9   0      138.72      206.13     64.59 o 
   5   9   0     2227.89     2218.34    215.31 o 
   6   9   0      438.93      351.49     72.04 o 
  -8  10   0      510.32      487.56     97.27 o 
  -7  10   0      533.50      561.13     97.69 o 
  -6  10   0      148.48      107.25     41.56 o 
  -5  10   0        4.81      -34.07     66.18 o 
  -4  10   0        5.47       14.44     26.79 o 
  -3  10   0      932.22      994.12     41.25 o 
  -2  10   0      417.84      412.03     29.99 o 
  -1  10   0      729.29      728.01     47.19 o 
   0  10   0      415.93      425.28     35.59 o 
   1  10   0       88.10       80.06     46.76 o 
   2  10   0      891.78      864.83     52.50 o 
   3  10   0      419.56      420.75     70.05 o 
   4  10   0        0.82       17.77     49.81 o 
   5  10   0      560.50      545.25    112.05 o 
   6  10   0      176.38      174.80     70.59 o 
  -7  11   0      492.78      545.00    103.11 o 
  -6  11   0     1145.10     1099.38    128.16 o 
  -5  11   0      445.48      414.56     56.92 o 
  -4  11   0      122.13       95.63     32.58 o 
  -3  11   0       15.80       12.79     24.00 o 
  -2  11   0      911.16     1008.59     64.23 o 
  -1  11   0       11.75       -2.64     28.61 o 
   0  11   0      304.67      345.00     36.80 o 
   1  11   0       80.43       36.39     35.98 o 
   2  11   0      240.05      255.17     42.26 o 
   3  11   0      715.90      785.88     57.11 o 
   4  11   0      691.38      861.13     89.00 o 
   5  11   0       71.45       92.28     63.16 o 
  -7  12   0      230.99      184.19     94.31 o 
  -6  12   0      401.07      410.85    106.68 o 
  -5  12   0     1354.19     1345.99    148.04 o 
  -4  12   0       57.32       36.91     35.41 o 
  -3  12   0       51.97       52.11     26.95 o 
  -2  12   0        3.18        1.09     32.01 o 
  -1  12   0     1919.16     1859.97     60.72 o 
   0  12   0      102.94       90.63     33.57 o 
   1  12   0      408.40      430.93     83.42 o 
   2  12   0      968.42      895.00     61.72 o 
   3  12   0      634.62      642.51     58.43 o 
   4  12   0      149.52       91.58     64.79 o 
  -5  13   0      352.35      416.17    111.96 o 
  -4  13   0      628.01      489.01     60.66 o 
  -3  13   0       83.19       79.72     79.09 o 
  -2  13   0        3.54      -32.73     28.55 o 
  -1  13   0        9.09      -35.51     43.76 o 
   0  13   0     1030.63     1058.39     62.42 o 
   1  13   0      359.98      319.83     38.89 o 
   2  13   0      295.58      262.47     71.95 o 
  -3  14   0     1324.40     1426.75     62.41 o 
  -2  14   0      118.28       67.63     33.57 o 
  -1  14   0      270.69      158.49     47.06 o 
   0  14   0      182.99      222.73     60.03 o 
   0 -14   1      182.44      180.44     39.73 o 
   1 -14   1        2.08        4.25     37.90 o 
   2 -14   1      289.01      241.19     48.89 o 
   3 -14   1        2.84        9.35     32.33 o 
  -2 -13   1     1219.38     1141.82    104.50 o 
  -1 -13   1       86.76      137.45     34.01 o 
   0 -13   1      288.81      161.69     38.83 o 
   1 -13   1      736.28      636.72     77.14 o 
   2 -13   1       23.90       -6.93     29.25 o 
   3 -13   1     1441.78     1422.42     70.74 o 
   4 -13   1       75.21       71.19     45.67 o 
   5 -13   1        0.08       13.51     80.39 o 
  -4 -12   1       61.80      179.02     67.47 o 
  -3 -12   1        0.66      -71.48     35.74 o 
  -2 -12   1      138.38      115.40     41.56 o 
  -1 -12   1      263.09      273.57     63.48 o 
   0 -12   1      624.95      642.53     48.85 o 
   1 -12   1      642.89      713.27     61.47 o 
   2 -12   1       60.12       41.94     27.29 o 
   3 -12   1       54.70       43.58     26.53 o 
   4 -12   1      950.77     1058.11     59.61 o 
   5 -12   1      219.59      147.58     84.09 o 
   6 -12   1      108.75      177.78     90.06 o 
   7 -12   1      208.16       76.54     81.47 o 
  -5 -11   1       45.33      -21.13     74.88 o 
  -4 -11   1     1130.22     1198.24    103.03 o 
  -3 -11   1        0.58       16.98     51.73 o 
  -2 -11   1       78.24       55.34     34.69 o 
  -1 -11   1     1383.23     1478.04     50.73 o 
   0 -11   1     3222.51     2969.04     88.39 o 
   1 -11   1     1504.40     1498.28     53.51 o 
   2 -11   1       15.76        1.66     22.45 o 
   3 -11   1        5.97      -15.84     23.17 o 
   4 -11   1      154.75      167.97     33.83 o 
   5 -11   1     1448.46     1505.80     88.37 o 
   6 -11   1       76.89      101.87     76.35 o 
   7 -11   1       12.68       -3.41     68.31 o 
  -6 -10   1       37.91       62.17    100.24 o 
  -5 -10   1        8.96       21.89     58.50 o 
  -4 -10   1       23.18       24.98     94.14 o 
  -3 -10   1     1595.11     1557.35     72.05 o 
  -2 -10   1      153.85       66.48     31.91 o 
  -1 -10   1        3.08       36.51     19.82 o 
   0 -10   1      970.29      920.75     47.90 o 
   1 -10   1      101.64       89.26     29.90 o 
   2 -10   1     2590.83     2445.01     61.04 o 
   3 -10   1        0.34      -30.62     20.12 o 
   4 -10   1       20.61       15.15     26.04 o 
   5 -10   1        4.91      -20.69     36.12 o 
   6 -10   1      883.94      883.34     66.63 o 
   7 -10   1      203.93      222.07     81.11 o 
   8 -10   1       72.02       -6.36     67.60 o 
  -6  -9   1     1641.07     1754.43    115.53 o 
  -5  -9   1       91.30       65.16     53.93 o 
  -4  -9   1       31.39       62.85     60.42 o 
  -3  -9   1      475.27      448.78     41.20 o 
  -2  -9   1     3693.10     3587.67     97.54 o 
  -1  -9   1     1094.55     1063.43     39.48 o 
   0  -9   1       49.26       84.17     17.34 o 
   1  -9   1      778.36      798.29     29.55 o 
   2  -9   1     1010.04     1026.84     43.49 o 
   3  -9   1     4997.81     4960.80     87.23 o 
   4  -9   1       45.27       13.07     25.94 o 
   5  -9   1       13.83      -39.58     31.91 o 
   6  -9   1      118.75      103.63     68.30 o 
   7  -9   1     1086.08     1051.12    111.02 o 
   8  -9   1       11.04      -31.37     58.40 o 
   9  -9   1       12.46       17.38     63.09 o 
  -7  -8   1      683.83      711.72     84.77 o 
  -6  -8   1      368.16      348.90     64.07 o 
  -5  -8   1     1604.29     1457.77     93.09 o 
  -4  -8   1      102.84       97.99     49.57 o 
  -3  -8   1     2253.65     2290.49     71.87 o 
  -2  -8   1      124.81      133.86     26.24 o 
  -1  -8   1     9198.34     9434.99    132.89 o 
   0  -8   1      744.74      765.13     23.21 o 
   1  -8   1     1489.71     1622.06     37.29 o 
   2  -8   1      677.57      675.91     25.94 o 
   3  -8   1     1758.58     1670.34     42.32 o 
   4  -8   1     4229.01     4104.54    155.26 o 
   5  -8   1       84.33       25.29     32.86 o 
   6  -8   1      169.77      168.45     39.22 o 
   7  -8   1       56.73       -6.58     56.34 o 
   8  -8   1      621.69      586.70     86.00 o 
   9  -8   1      583.15      586.08     90.28 o 
  -8  -7   1       34.65       -9.33     53.93 o 
  -7  -7   1      100.73       41.91     67.75 o 
  -6  -7   1      755.69      794.94     76.71 o 
  -5  -7   1      321.98      284.47     53.46 o 
  -4  -7   1      587.38      548.54     63.13 o 
  -3  -7   1        8.23      -15.27     15.19 o 
  -2  -7   1      307.71      228.25     31.51 o 
  -1  -7   1     1900.94     1936.01     35.48 o 
   0  -7   1    14482.57    15054.85    150.49 o 
   1  -7   1     6325.46     6382.56     79.92 o 
   2  -7   1      618.57      676.34     36.68 o 
   3  -7   1     2454.66     2584.00     84.46 o 
   4  -7   1      536.63      569.60     38.45 o 
   5  -7   1     5693.94     5574.07    180.54 o 
   6  -7   1      495.75      508.96     47.04 o 
   7  -7   1       71.43       56.47     33.16 o 
   8  -7   1      279.89      218.93     42.72 o 
   9  -7   1      836.07      924.13     95.82 o 
  -8  -6   1      297.61      215.54     59.06 o 
  -7  -6   1        9.94      -27.10     48.05 o 
  -6  -6   1       40.88        3.23     38.81 o 
  -5  -6   1     1408.55     1314.89     82.90 o 
  -4  -6   1      384.56      501.06     64.20 o 
  -3  -6   1     4269.21     4237.58     74.95 o 
  -2  -6   1      102.91      102.65     11.35 o 
  -1  -6   1      909.62      932.53     21.58 o 
   0  -6   1     1134.06     1113.29     40.17 o 
   1  -6   1     2927.85     2943.82     45.98 o 
   2  -6   1     3083.63     3198.78     47.08 o 
   3  -6   1      440.13      415.75     22.07 o 
   4  -6   1       70.53       42.07     34.24 o 
   5  -6   1      611.41      616.53     59.48 o 
   6  -6   1     4355.95     4353.55    117.07 o 
   7  -6   1      162.00      112.63     52.63 o 
   8  -6   1       20.22      -18.83     29.12 o 
   9  -6   1      408.18      380.11    111.00 o 
  -8  -5   1       83.56       40.99     47.04 o 
  -7  -5   1     1887.86     1788.95     96.80 o 
  -6  -5   1       29.95      -22.68     34.48 o 
  -5  -5   1       87.06       70.03     35.81 o 
  -4  -5   1     1396.66     1260.93     53.34 o 
  -3  -5   1       34.32       43.45     11.72 o 
  -2  -5   1     6435.76     6484.44     78.05 o 
  -1  -5   1     4059.18     4926.35     56.61 o 
   0  -5   1      912.74      967.64     19.81 o 
   1  -5   1     8652.60     9095.54    105.67 o 
   2  -5   1     6622.69     6294.11     84.60 o 
   3  -5   1     5341.65     5522.59     98.15 o 
   4  -5   1       31.89       73.05     18.46 o 
   5  -5   1        7.66        3.83     22.61 o 
   6  -5   1       84.05       66.15     25.85 o 
   7  -5   1     1097.11     1051.73     48.21 o 
   8  -5   1      662.29      722.32     43.14 o 
   9  -5   1       14.65       -9.88     39.15 o 
  10  -5   1        1.78       -1.33     41.92 o 
  -9  -4   1        1.13      -16.11     33.42 o 
  -8  -4   1      898.10      821.95     69.35 o 
  -7  -4   1      145.52       98.89     70.59 o 
  -6  -4   1     2282.06     2136.73     76.08 o 
  -5  -4   1     1771.16     1776.94    113.47 o 
  -4  -4   1      987.00     1058.93     40.23 o 
  -3  -4   1      763.37      652.08     32.27 o 
  -2  -4   1       14.06        9.72      8.52 o 
  -1  -4   1     1364.45     1221.36     19.22 o 
   0  -4   1      285.13      288.40     10.60 o 
   1  -4   1        0.19       -4.49      6.51 o 
   2  -4   1     3462.01     3585.94    114.44 o 
   3  -4   1     1718.63     2001.13     59.72 o 
   4  -4   1     9831.97     9960.36    146.33 o 
   5  -4   1       89.39       83.76     15.98 o 
   6  -4   1      329.58      397.83     24.44 o 
   7  -4   1        6.64        7.33     31.32 o 
   8  -4   1     2024.27     2178.88    107.51 o 
   9  -4   1        5.54       20.67     33.63 o 
  10  -4   1        3.95       10.90     33.50 o 
  -9  -3   1      147.08      201.94     41.24 o 
  -8  -3   1       31.92      -16.04     35.02 o 
  -7  -3   1       26.62       23.28     33.94 o 
  -6  -3   1     1370.27     1122.96     65.30 o 
  -5  -3   1     5643.37     5800.47    110.75 o 
  -4  -3   1     5640.39     5575.23    107.26 o 
  -3  -3   1     4890.40     5400.57     81.28 o 
  -2  -3   1     1637.00     1589.81     48.84 o 
  -1  -3   1      805.84      783.58     13.61 o 
   0  -3   1    37717.40    37819.67    359.72 o 
   1  -3   1     2515.19     2613.74     31.94 o 
   2  -3   1     4500.22     4426.47     98.34 o 
   3  -3   1      488.27      504.08     18.28 o 
   4  -3   1     3736.04     3747.52     65.12 o 
   5  -3   1     1002.72      927.26     30.89 o 
   6  -3   1      291.78      306.86     21.68 o 
   7  -3   1     1986.11     1995.22     51.49 o 
   8  -3   1      131.66      112.20     33.18 o 
  -9  -2   1        2.52       -9.30     28.77 o 
  -8  -2   1      647.87      737.85     54.16 o 
  -7  -2   1      379.80      386.48     27.65 o 
  -6  -2   1      546.16      538.54     34.95 o 
  -5  -2   1     2115.20     2225.20     53.86 o 
  -4  -2   1     2753.96     2648.88     57.85 o 
  -3  -2   1     8534.00     8192.11    131.32 o 
  -2  -2   1     1877.40     1877.00     40.70 o 
  -1  -2   1      721.14      671.40     13.98 o 
   0  -2   1       31.87       21.10      4.46 o 
   1  -2   1     6103.17     6221.77     83.33 o 
   2  -2   1    28119.84    29423.44    461.15 o 
   3  -2   1        4.11       -2.14      9.68 o 
   4  -2   1      184.00      130.02     13.89 o 
   5  -2   1     1924.19     1897.83     46.97 o 
   6  -2   1     1738.28     1704.62     46.37 o 
   7  -2   1       34.44       26.53     31.11 o 
   8  -2   1        0.17        9.19     19.06 o 
 -10  -1   1        1.30      102.61     80.07 o 
  -9  -1   1      503.09      384.70     69.31 o 
  -8  -1   1        2.36       36.50     67.13 o 
  -7  -1   1     1758.46     1708.95     49.12 o 
  -6  -1   1       33.69       21.84     18.09 o 
  -5  -1   1      674.31      729.74     28.27 o 
  -4  -1   1     6680.14     6456.17    116.48 o 
  -3  -1   1     3577.64     3374.99     65.93 o 
  -2  -1   1    39064.64    40256.29    787.57 o 
  -1  -1   1     6066.63     6029.83    106.84 o 
   0  -1   1    12287.88    12214.23    176.33 o 
   1  -1   1      829.25      711.24     19.86 o 
   2  -1   1    11747.69    12464.94    200.25 o 
   3  -1   1      564.32      480.41     21.75 o 
   4  -1   1      103.02      123.88     13.02 o 
   5  -1   1     1925.52     1870.20     48.74 o 
   8  -1   1        1.36      -37.32     53.71 o 
   9  -1   1      284.13      373.80     86.69 o 
 -10   0   1      541.42      619.51     87.65 o 
  -9   0   1      507.74      424.00     67.98 o 
  -8   0   1     1162.56     1382.38    117.66 o 
  -7   0   1       99.21      109.95     41.31 o 
  -6   0   1     1562.55     1512.98     99.70 o 
  -5   0   1      378.07      335.87     50.45 o 
  -4   0   1       34.43       43.78     30.88 o 
  -3   0   1     2048.50     1910.69     84.80 o 
  -2   0   1      598.11      699.38     41.97 o 
  -1   0   1    10664.62    11152.97    297.25 o 
   0   0   1        6.81        0.31      0.69 o 
   1   0   1       21.72       19.65      5.71 o 
   2   0   1      289.32      343.11     12.94 o 
   3   0   1    16811.03    16650.00    235.16 o 
   4   0   1      545.28      519.65     19.59 o 
   5   0   1       79.73       79.88     12.54 o 
   6   0   1      235.33      242.24     18.88 o 
   7   0   1      322.79      434.18     41.03 o 
   8   0   1     4228.08     4319.24    206.00 o 
   9   0   1        6.84        2.42     52.19 o 
  -9   1   1      599.42      554.43    101.62 o 
  -8   1   1      162.63      112.15     38.15 o 
  -7   1   1      460.71      359.97     80.86 o 
  -6   1   1      116.19      100.77     21.98 o 
  -5   1   1     3705.46       43.18     13.11 o 
  -4   1   1      255.63       37.12     14.65 o 
  -3   1   1      356.04      258.21     30.49 o 
  -2   1   1       29.27       65.67      7.07 o 
  -1   1   1     1654.03     1651.27     68.14 o 
   0   1   1    11981.21    12309.69    165.28 o 
   1   1   1      563.66      723.77     24.43 o 
   2   1   1    44779.65    48643.79    680.61 o 
   3   1   1     1920.72     2135.26     48.80 o 
   4   1   1     7170.80     7034.29    127.91 o 
   5   1   1     4044.49     3982.31     83.47 o 
   6   1   1      960.13      935.31     37.42 o 
   7   1   1      504.35      504.55     28.39 o 
   8   1   1      216.70      242.43     32.27 o 
   9   1   1      833.84      913.27     87.01 o 
  10   1   1      408.86      329.20     72.01 o 
  -8   2   1      488.34      501.07     55.39 o 
  -7   2   1       64.13      125.93     38.68 o 
  -6   2   1       70.79       88.25     19.44 o 
  -5   2   1      135.75       96.76     12.83 o 
  -4   2   1     3684.97     3531.34     61.28 o 
  -3   2   1       22.44       20.73      8.87 o 
  -2   2   1    56928.45    59950.51    979.99 o 
  -1   2   1      885.29      899.26     14.47 o 
   0   2   1      240.43      253.05      7.30 o 
   1   2   1    11633.39    11701.59    137.28 o 
   2   2   1     8771.75     9174.71    114.36 o 
   3   2   1      339.15      430.32     22.64 o 
   4   2   1    10700.69    11152.41    178.23 o 
   5   2   1     1923.77     1990.34     73.71 o 
   6   2   1     5401.09     5428.57    106.58 o 
   7   2   1      173.81      189.42     38.46 o 
   8   2   1     1256.13     1345.21     73.38 o 
   9   2   1       69.32      111.67     50.85 o 
  -8   3   1      232.85      221.93     38.48 o 
  -7   3   1     2512.81     2739.89     60.85 o 
  -6   3   1       10.00        5.54     16.63 o 
  -5   3   1      218.03      219.66     17.36 o 
  -4   3   1      330.34      349.58     18.54 o 
  -3   3   1     6963.86     7386.79    108.11 o 
  -2   3   1      871.35      824.74     24.81 o 
  -1   3   1       19.61       17.59      6.14 o 
   0   3   1     5265.36     5420.17     56.31 o 
   1   3   1      127.40      119.41      9.70 o 
   2   3   1     8135.53     7899.82    113.74 o 
   3   3   1      175.48      149.28     18.26 o 
   4   3   1     6317.49     6326.52     94.82 o 
   5   3   1      251.75      239.03     31.57 o 
   6   3   1      261.79      214.63     50.72 o 
   7   3   1      305.90      288.51     52.74 o 
   8   3   1        2.69        8.39     35.71 o 
   9   3   1        8.70       -9.03     39.53 o 
  -9   4   1       37.45      -14.17     34.11 o 
  -8   4   1      930.90     1021.35     72.21 o 
  -7   4   1       58.06       15.33     31.01 o 
  -6   4   1     2768.15     2840.82     61.25 o 
  -5   4   1       91.08      118.33     19.01 o 
  -4   4   1     4645.13     4800.69    103.48 o 
  -3   4   1     2356.53     2283.72     44.67 o 
  -2   4   1     7613.84     8047.55     99.42 o 
  -1   4   1     6351.09     6881.32     74.33 o 
   0   4   1      181.56      190.22      9.24 o 
   1   4   1     1739.17     1751.75     24.47 o 
   2   4   1       26.69       56.58     10.72 o 
   3   4   1     4169.99     4434.69     69.47 o 
   4   4   1      987.01      975.39     62.10 o 
   5   4   1     1591.11     1618.72     63.51 o 
   6   4   1      177.32      174.89     33.71 o 
   7   4   1      357.27      387.44     52.28 o 
   8   4   1       96.02      191.68     48.01 o 
   9   4   1       61.13       70.50     48.30 o 
 -10   5   1      234.67      311.23     54.92 o 
  -9   5   1     2048.14     2221.66    118.42 o 
  -8   5   1      266.17      295.56     50.90 o 
  -7   5   1      418.59      425.72     40.64 o 
  -6   5   1      695.18      643.67     40.14 o 
  -5   5   1     2962.29     2919.72     65.50 o 
  -4   5   1     5093.61     5169.32     85.89 o 
  -3   5   1     3069.59     3383.35     56.06 o 
  -2   5   1     8853.23     9007.04     95.80 o 
  -1   5   1     5734.30     5690.22     71.51 o 
   0   5   1     7780.68     8017.24     90.83 o 
   1   5   1      306.91      337.48     15.07 o 
   2   5   1       83.31       63.80      9.00 o 
   3   5   1      590.75      640.41     26.69 o 
   4   5   1     3601.56     3444.11     94.60 o 
   5   5   1      326.10      380.63     36.41 o 
   6   5   1      149.20      145.93     42.75 o 
   7   5   1       14.99       -2.98     40.20 o 
   8   5   1      393.61      325.44     58.51 o 
  -9   6   1      711.43      615.82     47.60 o 
  -8   6   1      304.92      201.09     35.80 o 
  -7   6   1      308.89      301.66     65.19 o 
  -6   6   1     3453.85     3208.25     94.31 o 
  -5   6   1      852.29      898.00     49.94 o 
  -4   6   1     7118.73     6907.05    162.05 o 
  -3   6   1     1031.12     1141.89     26.05 o 
  -2   6   1      814.67      756.40     28.08 o 
  -1   6   1      599.09      664.87     25.16 o 
   0   6   1     1286.62     1264.90     26.76 o 
   1   6   1     7555.40     7638.33     90.52 o 
   2   6   1       16.07       22.47      9.72 o 
   3   6   1     1293.92     1361.80     52.01 o 
   4   6   1      103.06      100.95     31.43 o 
   5   6   1     1385.84     1429.91     87.04 o 
   6   6   1      645.16      668.89     93.27 o 
   7   6   1      286.15      239.16     75.62 o 
   8   6   1      389.07      300.73     61.06 o 
  -9   7   1      581.38      614.39     82.40 o 
  -8   7   1      397.63      393.41     45.53 o 
  -7   7   1      810.41      759.69     92.31 o 
  -6   7   1        9.91      -30.08     28.93 o 
  -5   7   1     1162.70     1169.28     60.00 o 
  -4   7   1      309.91      206.27     32.18 o 
  -3   7   1     5445.18     5622.87     79.89 o 
  -2   7   1     2287.60     2121.14     49.32 o 
  -1   7   1     1110.05     1113.84     41.95 o 
   0   7   1      906.04      829.38     24.04 o 
   1   7   1      588.84      569.48     20.79 o 
   2   7   1     1623.21     1530.28     59.94 o 
   3   7   1     1620.88     1698.34     49.87 o 
   4   7   1      107.86       79.00     32.91 o 
   5   7   1      290.54      197.03     52.27 o 
   6   7   1     2479.03     2511.99    121.20 o 
   7   7   1      108.52       95.52     54.98 o 
   8   7   1      139.36      221.48     70.42 o 
  -9   8   1       31.45        7.99     57.70 o 
  -8   8   1      621.71      560.43     87.67 o 
  -7   8   1      738.65      750.70     57.22 o 
  -6   8   1      989.03     1058.67     64.63 o 
  -5   8   1        0.02      -35.98     62.08 o 
  -4   8   1      332.74      294.61     29.49 o 
  -3   8   1       54.61       22.00     26.66 o 
  -2   8   1     2928.18     3084.13     55.27 o 
  -1   8   1      716.00      686.41     26.42 o 
   0   8   1        0.58      -13.34     16.86 o 
   1   8   1     2929.87     3090.66     61.85 o 
   2   8   1      992.46      992.78     29.79 o 
   3   8   1     1891.68     1770.70     59.83 o 
   4   8   1       71.34       22.01     66.02 o 
   5   8   1      317.99      230.84     63.31 o 
   6   8   1      572.94      519.64     72.69 o 
   7   8   1      625.79      563.82     76.79 o 
  -9   9   1       19.08      -22.92     60.96 o 
  -8   9   1       66.76      -53.59     56.26 o 
  -7   9   1      390.16      321.70     79.19 o 
  -6   9   1      190.87      208.90     65.70 o 
  -5   9   1     1050.34     1082.01     67.15 o 
  -4   9   1      108.67       73.71     26.92 o 
  -3   9   1      569.79      547.88     28.95 o 
  -2   9   1     1415.06     1413.86     44.67 o 
  -1   9   1     2322.46     2338.36     48.19 o 
   0   9   1       11.99       -3.51     13.56 o 
   1   9   1      158.32      147.03     26.67 o 
   2   9   1      481.42      459.07     60.64 o 
   3   9   1       79.99       77.14     28.53 o 
   4   9   1     3369.51     3357.21    214.50 o 
   5   9   1      236.00      237.90     61.72 o 
   6   9   1      381.53      422.43     76.70 o 
  -8  10   1       66.19       90.07     69.58 o 
  -7  10   1       45.06      -20.55     62.74 o 
  -6  10   1      533.92      484.88    127.32 o 
  -5  10   1      270.16      299.97     48.09 o 
  -4  10   1     1216.60     1209.88     56.45 o 
  -3  10   1      239.01      230.09     25.88 o 
  -2  10   1      223.12      260.78     34.55 o 
  -1  10   1      345.62      336.05     28.24 o 
   0  10   1     1189.36     1174.54     48.45 o 
   1  10   1      474.61      466.98     36.46 o 
   2  10   1      403.84      410.35     41.88 o 
   3  10   1     1199.87     1185.48     89.61 o 
   4  10   1      174.94      187.51     92.78 o 
   5  10   1     1337.13     1430.26    112.40 o 
   6  10   1        0.15        3.84     62.47 o 
  -7  11   1      170.17      285.35     88.16 o 
  -6  11   1        6.08      -50.32     62.93 o 
  -5  11   1     1779.97     1676.28     91.62 o 
  -4  11   1        8.40      -18.58     28.90 o 
  -3  11   1     3308.41     3335.49     74.26 o 
  -2  11   1        7.48      -22.55     21.65 o 
  -1  11   1      236.64      260.14     36.95 o 
   0  11   1      394.28      389.68     39.08 o 
   1  11   1     1730.42     1814.49     89.34 o 
   2  11   1      340.56      393.54     45.27 o 
   3  11   1      632.05      648.22     54.42 o 
   4  11   1      148.08      143.36     68.60 o 
   5  11   1       35.76        5.73     61.31 o 
  -7  12   1      213.68      170.12     92.28 o 
  -6  12   1      469.58      503.58    111.85 o 
  -5  12   1      104.04       70.49     81.23 o 
  -4  12   1      501.71      548.60     48.00 o 
  -3  12   1      150.92      115.18     28.80 o 
  -2  12   1     1687.59     1534.49     70.35 o 
  -1  12   1      402.25      396.78     39.50 o 
   0  12   1        0.67      -19.55     38.63 o 
   1  12   1      539.80      629.09    124.77 o 
   2  12   1      536.18      531.04     54.46 o 
   3  12   1     1130.94     1105.43    104.90 o 
   4  12   1        4.56      114.75     81.57 o 
  -5  13   1      253.79      466.21    118.12 o 
  -4  13   1       84.75      133.43     49.02 o 
  -3  13   1      546.76      624.11     51.79 o 
  -2  13   1      505.90      457.19     40.50 o 
  -1  13   1     1257.28     1421.87     72.19 o 
   0  13   1       83.76       83.36     36.00 o 
   1  13   1       39.40       44.31     30.78 o 
   2  13   1      248.90      337.75     74.37 o 
  -3  14   1       74.99       83.28     41.73 o 
  -2  14   1      227.06      246.08     48.10 o 
  -1  14   1       40.66       42.80     40.27 o 
   0  14   1      813.42      879.83     59.42 o 
   0 -14   2      406.26      517.39     50.15 o 
   1 -14   2      225.82      269.95     72.27 o 
   2 -14   2        0.14      -39.90     39.59 o 
   3 -14   2      281.84      296.54     39.73 o 
  -2 -13   2      296.80      382.74     78.70 o 
  -1 -13   2        1.14      -19.69     28.34 o 
   0 -13   2      925.92      939.86     59.26 o 
   1 -13   2      281.82      225.53     54.79 o 
   2 -13   2     1274.26     1313.61     57.08 o 
   3 -13   2       21.89       30.50     30.25 o 
   4 -13   2       91.06      127.13     47.63 o 
   5 -13   2      296.15      305.41    104.47 o 
  -4 -12   2      419.86      471.57     83.72 o 
  -3 -12   2      400.47      512.37     54.91 o 
  -2 -12   2      876.69      921.48     62.48 o 
  -1 -12   2      232.27      214.25     33.78 o 
   0 -12   2     1629.62     1521.82     68.45 o 
   1 -12   2     1327.17     1200.37     64.19 o 
   2 -12   2      117.11       85.09     39.62 o 
   3 -12   2     1491.77     1632.15     63.62 o 
   4 -12   2       28.05       -3.52     32.66 o 
   5 -12   2      164.36       20.03     68.01 o 
   6 -12   2      257.61       93.03     85.83 o 
   7 -12   2      276.00      290.49     99.35 o 
  -5 -11   2      126.28      174.47     68.11 o 
  -4 -11   2      102.58      134.01     61.72 o 
  -3 -11   2     1061.16     1116.54    114.01 o 
  -2 -11   2      631.48      593.99     56.72 o 
  -1 -11   2     2135.35     2102.48     59.46 o 
   0 -11   2      456.61      520.30     42.11 o 
   1 -11   2       17.39       12.48     22.57 o 
   2 -11   2     1742.54     1477.96     51.48 o 
   3 -11   2       96.11       55.41     24.93 o 
   4 -11   2     2172.71     2109.96     74.41 o 
   5 -11   2      127.17       96.76     83.42 o 
   6 -11   2       60.43      150.99     78.40 o 
   7 -11   2      143.38      125.27     79.09 o 
  -6 -10   2       93.32       82.82     64.63 o 
  -5 -10   2      124.62      134.97     62.62 o 
  -4 -10   2     1524.37     1593.51    139.45 o 
  -3 -10   2      134.52       80.61     39.18 o 
  -2 -10   2      682.13      684.85     28.50 o 
  -1 -10   2     1844.81     1768.09     51.22 o 
   0 -10   2     1375.82     1466.30     72.19 o 
   1 -10   2     1001.66      967.99     43.95 o 
   2 -10   2      165.61      182.96     25.52 o 
   3 -10   2     1536.03     1522.55     48.27 o 
   4 -10   2      322.85      193.74     32.60 o 
   5 -10   2     2965.14     2896.18    165.31 o 
   6 -10   2      154.25      147.61     44.89 o 
   7 -10   2      154.81      118.71     70.25 o 
   8 -10   2      113.23      133.83     78.07 o 
  -6  -9   2       42.02      146.14     58.98 o 
  -5  -9   2     2270.66     2206.01    118.34 o 
  -4  -9   2      289.44      238.88     58.13 o 
  -3  -9   2     2107.68     2075.74     73.53 o 
  -2  -9   2      198.84      204.46     32.01 o 
  -1  -9   2       39.54       55.93     30.46 o 
   0  -9   2      855.95      792.82     38.92 o 
   1  -9   2      778.74      743.32     28.69 o 
   2  -9   2     2885.68     2931.72     63.84 o 
   3  -9   2      277.49      225.13     23.73 o 
   4  -9   2     1725.75     1681.99     59.47 o 
   5  -9   2       65.15       11.05     52.34 o 
   6  -9   2      998.49     1179.35    112.18 o 
   7  -9   2     1164.20     1127.77    115.81 o 
   8  -9   2      309.47      295.20     80.01 o 
  -7  -8   2      654.92      773.13     87.03 o 
  -6  -8   2      131.82      111.13     55.16 o 
  -5  -8   2      328.99      336.31     98.36 o 
  -4  -8   2     1408.38     1627.98    176.12 o 
  -3  -8   2      299.12      314.22     33.63 o 
  -2  -8   2     4817.40     4877.76    109.24 o 
  -1  -8   2      202.19      181.89     18.11 o 
   0  -8   2      495.84      519.22     27.82 o 
   1  -8   2     1524.42     1478.17     33.51 o 
   2  -8   2      346.03      348.63     20.12 o 
   3  -8   2     1567.21     1494.50     40.61 o 
   4  -8   2      178.94      179.46     28.34 o 
   5  -8   2      497.06      531.83     49.31 o 
   6  -8   2      109.06       88.52     35.72 o 
   7  -8   2      486.74      448.47     62.92 o 
   8  -8   2      126.22       26.77     56.24 o 
   9  -8   2       15.10      -21.14     57.22 o 
  -8  -7   2       57.76      107.97     91.71 o 
  -7  -7   2      636.23      707.97     75.44 o 
  -6  -7   2      427.06      443.14     68.93 o 
  -5  -7   2       34.24       32.05     41.32 o 
  -4  -7   2        3.14       -3.27     59.03 o 
  -3  -7   2      587.22      557.95     31.20 o 
  -2  -7   2      190.12      179.00     21.27 o 
  -1  -7   2      542.30      460.92     18.41 o 
   0  -7   2      576.88      601.39     19.30 o 
   1  -7   2      275.72      314.31     17.98 o 
   2  -7   2     2391.13     2293.75     36.25 o 
   3  -7   2      241.09      185.98     19.40 o 
   4  -7   2     1240.99     1282.97     52.20 o 
   5  -7   2       25.06       -3.51     34.35 o 
   6  -7   2     1047.99     1157.86     62.40 o 
   7  -7   2      131.03       45.12     34.10 o 
   8  -7   2     1109.07     1160.54     68.50 o 
   9  -7   2       67.71       53.92     53.93 o 
  -8  -6   2      418.34      311.85     70.90 o 
  -7  -6   2       20.91      -19.02     43.64 o 
  -6  -6   2      744.53      677.06     66.33 o 
  -5  -6   2      643.59      669.10     62.29 o 
  -4  -6   2      696.81      685.03     41.88 o 
  -3  -6   2      813.96      836.48     31.69 o 
  -2  -6   2     2239.33     2141.55     39.16 o 
  -1  -6   2      496.22      654.09     29.62 o 
   0  -6   2     4099.41     4145.03     50.71 o 
   1  -6   2     2567.43     3056.85     47.08 o 
   2  -6   2     1734.65     1807.92     28.65 o 
   3  -6   2     2483.47     2518.77     49.76 o 
   4  -6   2      875.21      817.17     38.42 o 
   5  -6   2      781.20      669.78     44.80 o 
   6  -6   2      210.95      179.47     34.41 o 
   7  -6   2      296.71      288.77     38.27 o 
   8  -6   2      484.85      504.68     45.32 o 
   9  -6   2      119.15      150.64     55.52 o 
  -8  -5   2      737.06      797.58    149.13 o 
  -7  -5   2       42.75       22.39     39.24 o 
  -6  -5   2      417.13      371.91     53.07 o 
  -5  -5   2     1196.31     1204.47     81.40 o 
  -4  -5   2      190.11      233.58     36.93 o 
  -3  -5   2     1409.98     1370.32     31.90 o 
  -2  -5   2      222.63      248.46     11.96 o 
  -1  -5   2     1571.96     1477.05     29.94 o 
   0  -5   2      947.60      987.53     28.48 o 
   1  -5   2     8520.88     8888.03    103.83 o 
   2  -5   2       29.64       14.63     11.01 o 
   3  -5   2     1552.32     1749.05     45.20 o 
   4  -5   2     1081.22     1077.90     42.40 o 
   5  -5   2      181.99      143.89     26.96 o 
   6  -5   2     2679.94     2546.01     77.03 o 
   7  -5   2      311.75      301.64     31.50 o 
   8  -5   2       36.99       18.30     26.15 o 
   9  -5   2      107.26      145.29     49.69 o 
  10  -5   2      343.24      393.72     60.08 o 
  -9  -4   2      391.88      428.90     74.47 o 
  -8  -4   2       65.56       72.16     38.79 o 
  -7  -4   2     1437.56     1303.68     78.53 o 
  -6  -4   2       65.58       20.26     32.71 o 
  -5  -4   2      275.31      330.92     31.13 o 
  -4  -4   2     3267.34     3372.80     69.68 o 
  -3  -4   2       45.42       59.61     11.39 o 
  -2  -4   2     4991.96     5100.42     68.10 o 
  -1  -4   2      284.03      325.41     11.18 o 
   0  -4   2    12549.20    12813.92    120.20 o 
   1  -4   2     1115.58     1070.81     20.03 o 
   2  -4   2     1469.80     1271.07     40.05 o 
   3  -4   2     6193.86     5980.82    175.40 o 
   4  -4   2     1053.20     1004.32     24.47 o 
   5  -4   2     2252.05     2179.72     54.56 o 
   6  -4   2      250.33      199.41     20.56 o 
   7  -4   2     1586.76     1540.69     88.06 o 
   8  -4   2        2.55        9.06     34.54 o 
   9  -4   2      191.66      115.78     42.18 o 
  10  -4   2      423.10      458.06     52.46 o 
  -9  -3   2       73.13       86.72     35.96 o 
  -8  -3   2     1033.90     1081.26     62.48 o 
  -7  -3   2       25.74        2.44     31.51 o 
  -6  -3   2     1225.76     1172.48    125.06 o 
  -5  -3   2      220.21      149.59     23.77 o 
  -4  -3   2      526.37      553.66     27.79 o 
  -3  -3   2    23525.76    24847.18    313.48 o 
  -2  -3   2     2309.55     2211.62     40.27 o 
  -1  -3   2     3207.26     3319.82     36.82 o 
   0  -3   2       59.57       52.98      6.68 o 
   1  -3   2     2153.67     2309.28     27.17 o 
   2  -3   2     5877.84     5824.93     81.76 o 
   3  -3   2     5002.05     4995.58     76.74 o 
   4  -3   2      445.45      393.31     23.08 o 
   5  -3   2       55.93       60.50     16.27 o 
   6  -3   2      324.07      331.44     22.47 o 
   7  -3   2       58.64       34.24     24.49 o 
   8  -3   2     1495.21     1632.69     84.68 o 
   9  -3   2      121.99      129.08     35.06 o 
  -9  -2   2      534.06      610.31     48.63 o 
  -8  -2   2      610.30      525.39     42.66 o 
  -7  -2   2      758.92      768.74     46.97 o 
  -6  -2   2      693.85      675.64     32.09 o 
  -5  -2   2     3616.11     3645.82     74.88 o 
  -4  -2   2      744.80      715.30     32.77 o 
  -3  -2   2     2656.28     2828.61     57.02 o 
  -2  -2   2    16641.29    16743.79    212.35 o 
  -1  -2   2      301.70      308.45      9.43 o 
   0  -2   2    13566.97    13984.25    136.13 o 
   1  -2   2     1540.58     1696.09     25.42 o 
   2  -2   2       46.53       85.36      8.75 o 
   3  -2   2     8721.33     8881.12    150.44 o 
   4  -2   2     2253.41     2162.94     50.48 o 
   5  -2   2     4418.15     4513.60     89.24 o 
   6  -2   2       52.23       56.38     21.17 o 
   7  -2   2       29.55       70.34     17.88 o 
   8  -2   2       16.11       23.07     17.64 o 
 -10  -1   2      656.85      647.42     99.67 o 
  -9  -1   2      182.41      194.24     61.18 o 
  -8  -1   2      152.41      279.03     97.53 o 
  -7  -1   2       83.31       81.70     21.77 o 
  -6  -1   2     2950.50     2826.10     64.68 o 
  -5  -1   2     2380.31     2313.24     54.07 o 
  -4  -1   2     6603.49     6618.33    118.95 o 
  -3  -1   2     4872.43     5023.91     91.87 o 
  -2  -1   2     2525.70     2835.72     56.21 o 
  -1  -1   2      101.08       97.06      5.56 o 
   0  -1   2       11.35       21.77      2.92 o 
   1  -1   2    28399.47    27441.59    418.71 o 
   2  -1   2      600.71      574.18     19.49 o 
   3  -1   2      965.42     1054.77     29.26 o 
   4  -1   2     5804.41     6033.61    108.51 o 
   5  -1   2      773.44      697.02     35.84 o 
   6  -1   2     3899.39     3964.66     95.23 o 
   7  -1   2      111.38       95.92     15.97 o 
   8  -1   2      482.08      525.31     73.03 o 
   9  -1   2        7.10       43.43     90.52 o 
 -10   0   2        9.54      132.66     83.11 o 
  -9   0   2     2597.94     2786.00    129.05 o 
  -8   0   2        0.97       38.49     45.73 o 
  -7   0   2     1832.22     1920.50     91.98 o 
  -6   0   2      152.87       63.64     33.80 o 
  -5   0   2      672.67      745.80     71.36 o 
  -4   0   2     5437.96     5511.90    189.50 o 
  -3   0   2      245.74      254.25     36.47 o 
  -2   0   2     4092.23     4504.83    102.24 o 
  -1   0   2       56.18       36.75      6.01 o 
   1   0   2      686.65      594.97     25.71 o 
   2   0   2      576.99      596.11     20.47 o 
   3   0   2      461.90      428.70     19.26 o 
   4   0   2      835.19      915.76     29.64 o 
   5   0   2     1066.08     1094.26     43.58 o 
   6   0   2      720.25      718.70     44.48 o 
   7   0   2      289.45      306.20     24.07 o 
   8   0   2      211.05      217.32     23.94 o 
   9   0   2      142.69      125.52     53.98 o 
  -9   1   2        3.55      -18.50     45.50 o 
  -8   1   2     1329.65     1429.27    118.36 o 
  -7   1   2       87.86       74.79     52.00 o 
  -6   1   2     1730.54     1560.25     86.81 o 
  -5   1   2      364.73      238.81     88.64 o 
  -3   1   2      351.36      278.72     30.04 o 
  -2   1   2       96.01      100.61     15.19 o 
  -1   1   2     9259.43     9454.16    128.25 o 
   0   1   2        7.49       16.66      3.95 o 
   1   1   2     8964.37     9052.44    140.32 o 
   2   1   2       30.48       29.58     10.29 o 
   3   1   2     3820.42     3999.07     72.86 o 
   4   1   2        5.44        1.39     12.53 o 
   5   1   2        3.15       15.04     15.13 o 
   6   1   2     2166.13     2078.13     59.02 o 
   7   1   2       79.98       75.44     25.89 o 
   8   1   2     1117.30     1159.55     88.06 o 
   9   1   2       43.47        7.67     29.45 o 
  -8   2   2        3.69       57.93     42.97 o 
  -7   2   2     1916.84     1773.57     80.63 o 
  -6   2   2       22.50       16.01     13.91 o 
  -5   2   2      845.85      760.56     33.66 o 
  -4   2   2      678.43      651.28     22.92 o 
  -3   2   2      401.52      441.56     18.46 o 
  -2   2   2   116929.67   119531.05   2201.80 o 
  -1   2   2      108.56      109.31      8.01 o 
   0   2   2       53.68       93.48      5.16 o 
   1   2   2     3946.93     4029.62     42.51 o 
   2   2   2      309.65      338.69     25.24 o 
   3   2   2      880.64      928.91     64.49 o 
   4   2   2     2319.17     2073.64     52.01 o 
   5   2   2      347.16      360.06     28.28 o 
   6   2   2     1032.46     1047.06     48.52 o 
   7   2   2      744.99      793.65     62.18 o 
   8   2   2     1268.61     1212.38     71.65 o 
   9   2   2      649.99      824.49     64.21 o 
  -8   3   2      104.10      137.05     22.87 o 
  -7   3   2      215.23      103.37     19.37 o 
  -6   3   2     2061.40     1953.83     47.85 o 
  -5   3   2       52.02       25.86     13.40 o 
  -4   3   2     1160.08      911.38     33.83 o 
  -3   3   2        5.46       -3.75      9.62 o 
  -2   3   2    20242.37    21167.40    278.40 o 
  -1   3   2     1174.48     1111.81     17.56 o 
   0   3   2      683.29      646.52     13.09 o 
   1   3   2     5774.83     5969.24     62.43 o 
   2   3   2      314.60      402.10     29.52 o 
   3   3   2     7076.59     7259.18    105.89 o 
   4   3   2       23.54       18.54     15.85 o 
   5   3   2     4353.12     4538.77    163.44 o 
   6   3   2      325.68      421.01     85.78 o 
   7   3   2        0.95        5.78     50.45 o 
   8   3   2       13.70       76.92     40.28 o 
   9   3   2      166.74      154.91     46.22 o 
  -9   4   2     1955.21     2008.12    100.49 o 
  -8   4   2      155.45      169.29     41.13 o 
  -7   4   2      694.76      728.42     62.19 o 
  -6   4   2      368.21      410.27     29.05 o 
  -5   4   2     3501.37     3492.23     91.40 o 
  -4   4   2     8801.51     8965.16    153.55 o 
  -3   4   2     6981.35     7055.77    107.95 o 
  -2   4   2      520.68      467.56     17.05 o 
  -1   4   2     1928.51     2039.45     30.26 o 
   0   4   2     7099.04     7542.82     78.09 o 
   1   4   2     2651.78     3133.61     37.07 o 
   2   4   2     3993.77     3735.62     60.84 o 
   3   4   2      167.88      178.80     17.77 o 
   4   4   2     1075.63     1031.16     52.02 o 
   5   4   2     4592.42     4444.12    116.60 o 
   6   4   2     8546.49     8610.52    272.66 o 
   7   4   2     2010.94     2113.21     99.26 o 
   8   4   2      647.85      692.38     68.31 o 
   9   4   2       15.65       23.15     46.92 o 
 -10   5   2       17.56       21.67     41.38 o 
  -9   5   2      430.41      571.11     66.39 o 
  -8   5   2      575.40      654.16     67.00 o 
  -7   5   2      109.80       57.22     37.39 o 
  -6   5   2     2844.46     2631.13     74.74 o 
  -5   5   2       17.71       17.71     13.93 o 
  -4   5   2     3979.33     3860.42     69.95 o 
  -3   5   2       17.77       25.65     12.00 o 
  -2   5   2     4212.99     4200.03     51.33 o 
  -1   5   2     3829.63     3960.07     51.69 o 
   0   5   2        9.56        9.22      8.59 o 
   1   5   2     8303.54     8597.27     80.73 o 
   2   5   2       28.80       18.88     11.45 o 
   3   5   2     4379.62     4534.15     68.27 o 
   4   5   2       15.97        3.26     18.72 o 
   5   5   2     3105.12     3149.51     96.23 o 
   6   5   2     3072.79     2848.41    117.84 o 
   7   5   2       28.47       41.97     41.27 o 
   8   5   2     2139.68     2012.38    117.60 o 
  -9   6   2       27.76      -37.40     81.65 o 
  -8   6   2        2.42      -26.78     51.64 o 
  -7   6   2     4599.49     4695.74    122.05 o 
  -6   6   2     4067.17     4037.72    109.36 o 
  -5   6   2     1758.44     1820.36     66.71 o 
  -4   6   2       17.43       22.91     16.81 o 
  -3   6   2      183.75      213.69     14.18 o 
  -2   6   2     2490.21     2397.31     43.97 o 
  -1   6   2     3591.11     3438.69     48.81 o 
   0   6   2      486.45      448.87     17.36 o 
   1   6   2       57.35       43.36      9.04 o 
   2   6   2     2235.49     2196.64     37.92 o 
   3   6   2      379.94      429.99     31.29 o 
   4   6   2     1177.60     1064.82    105.41 o 
   5   6   2        8.94      -34.59     43.71 o 
   6   6   2       34.20       19.91     41.13 o 
   7   6   2      581.50      598.29     68.69 o 
   8   6   2       22.80       27.05     51.26 o 
  -9   7   2      147.12      194.74     63.72 o 
  -8   7   2     1040.65      973.29     61.14 o 
  -7   7   2       27.23      -17.05     28.66 o 
  -6   7   2       96.13       86.69     32.06 o 
  -5   7   2      355.94      337.05     63.18 o 
  -4   7   2     2978.84     2939.47    233.37 o 
  -3   7   2      524.21      576.13     22.44 o 
  -2   7   2      834.30      793.97     25.48 o 
  -1   7   2     3266.37     3393.92     51.26 o 
   0   7   2     2519.91     2474.95     42.06 o 
   1   7   2     1456.90     1388.14     28.78 o 
   2   7   2       93.39       75.98     14.92 o 
   3   7   2     1034.55     1027.36     39.93 o 
   4   7   2      541.05      481.24     44.01 o 
   5   7   2     1182.98     1211.56     85.22 o 
   6   7   2        1.02       15.43     70.74 o 
   7   7   2       17.69      -30.27     49.09 o 
  -9   8   2      308.20      361.40     79.98 o 
  -8   8   2     1260.46     1272.58    117.31 o 
  -7   8   2      246.82      147.22     40.41 o 
  -6   8   2        9.27       -3.05     46.53 o 
  -5   8   2      184.03      158.89     35.24 o 
  -4   8   2       10.18       -7.23     25.14 o 
  -3   8   2       45.52        0.25     13.55 o 
  -2   8   2      342.01      341.81     30.28 o 
  -1   8   2     2502.86     2567.08     48.10 o 
   0   8   2     3902.31     3814.93     71.09 o 
   1   8   2     5038.20     4887.34     86.56 o 
   2   8   2     2453.21     2437.95     52.31 o 
   3   8   2      181.75      153.49     25.33 o 
   4   8   2      117.53      149.02     79.46 o 
   5   8   2       73.21       34.52     48.03 o 
   6   8   2      796.79      752.37     82.37 o 
   7   8   2       44.80       93.11     58.52 o 
  -9   9   2      159.97      179.65     76.33 o 
  -8   9   2      150.05      106.88     70.73 o 
  -7   9   2      131.99      167.23     66.89 o 
  -6   9   2      230.00      210.32     42.17 o 
  -5   9   2        0.45       -5.29     38.63 o 
  -4   9   2      967.99     1101.05     79.57 o 
  -3   9   2       22.45       19.52     19.26 o 
  -2   9   2     1760.43     1723.98     48.96 o 
  -1   9   2      886.89      928.27     35.23 o 
   0   9   2      313.96      328.23     27.64 o 
   1   9   2      339.57      369.84     28.52 o 
   2   9   2       13.98       -2.76     15.21 o 
   3   9   2     2245.35     2287.92     76.06 o 
   4   9   2       10.38      -41.48     47.36 o 
   5   9   2       53.54      105.03     55.97 o 
   6   9   2       66.43       25.99     55.74 o 
  -8  10   2      301.17      235.78     85.55 o 
  -7  10   2      405.92      290.55     86.99 o 
  -6  10   2       77.65       30.41     40.92 o 
  -5  10   2      714.88      623.07     57.44 o 
  -4  10   2       10.10       12.58     27.53 o 
  -3  10   2     1350.01     1303.69     44.84 o 
  -2  10   2        5.17      -16.38     19.98 o 
  -1  10   2     3998.22     4023.43     86.97 o 
   0  10   2        7.53        9.00     17.87 o 
   1  10   2      590.25      568.14     34.77 o 
   2  10   2     1139.08     1248.05     76.83 o 
   3  10   2      456.21      491.97     49.62 o 
   4  10   2      616.49      664.26     90.12 o 
   5  10   2       11.67       17.20     61.20 o 
   6  10   2      828.86      847.67    113.49 o 
  -7  11   2      116.58      119.84     78.89 o 
  -6  11   2     1122.44     1106.18    131.44 o 
  -5  11   2     1068.17     1100.95     96.16 o 
  -4  11   2      750.96      781.66     50.19 o 
  -3  11   2       58.91       21.31     24.29 o 
  -2  11   2     1068.13     1157.35     47.25 o 
  -1  11   2       94.57       51.68     29.82 o 
   0  11   2     1497.06     1503.33     47.27 o 
   1  11   2      167.38      134.79     31.97 o 
   2  11   2      131.64      144.07     37.79 o 
   3  11   2      277.40      234.16     43.01 o 
   4  11   2        1.71       65.42     63.18 o 
   5  11   2      182.00      237.61     76.99 o 
  -6  12   2      749.24      871.28    132.38 o 
  -5  12   2      216.59      194.40     91.24 o 
  -4  12   2      372.25      349.29     42.90 o 
  -3  12   2      643.81      686.97     40.09 o 
  -2  12   2       23.30        2.72     33.27 o 
  -1  12   2      585.47      563.11     38.91 o 
   0  12   2      268.12      253.06     40.87 o 
   1  12   2     1346.92     1323.12     60.73 o 
   2  12   2      456.19      523.13     58.85 o 
   3  12   2        7.23       33.40     41.30 o 
   4  12   2      119.19       21.39     67.54 o 
  -5  13   2        7.11       12.70     87.24 o 
  -4  13   2      962.99     1134.29     82.42 o 
  -3  13   2      154.95      105.59     38.61 o 
  -2  13   2     1371.97     1399.14     81.92 o 
  -1  13   2        4.77      -35.48     26.03 o 
   0  13   2      291.86      274.47    100.69 o 
   1  13   2      625.08      573.69     45.39 o 
   2  13   2     1336.41     1324.33    110.93 o 
  -3  14   2      449.46      449.14     72.99 o 
  -2  14   2        7.85       10.97     32.14 o 
  -1  14   2      853.00      699.69     57.94 o 
   0  14   2       73.54       53.01     72.88 o 
   0 -14   3      150.55      215.91     40.98 o 
   1 -14   3      103.91      154.01     43.91 o 
   2 -14   3      703.64      655.41     59.35 o 
   3 -14   3        3.40       -5.10     32.33 o 
  -2 -13   3      490.45      410.62     80.64 o 
  -1 -13   3     1505.52     1480.64     65.63 o 
   0 -13   3      390.96      412.96     45.01 o 
   1 -13   3      210.39      177.61     39.99 o 
   2 -13   3       32.65      -51.07     36.03 o 
   3 -13   3      384.97      416.48     39.29 o 
   4 -13   3       11.52       33.30     88.57 o 
   5 -13   3      468.70      591.04     66.22 o 
  -4 -12   3        8.53       42.22     51.90 o 
  -3 -12   3      391.03      375.15     51.78 o 
  -2 -12   3       90.05       66.73     60.18 o 
  -1 -12   3      324.80      359.60     57.58 o 
   0 -12   3      954.25      963.75     70.75 o 
   1 -12   3      255.89      274.89     40.58 o 
   2 -12   3      662.76      710.81     42.46 o 
   3 -12   3        6.70       11.78     48.13 o 
   4 -12   3     1084.48     1168.67     82.02 o 
   5 -12   3       29.38       80.92     78.91 o 
   6 -12   3      859.14      774.86    124.39 o 
  -5 -11   3       34.34      137.02     62.14 o 
  -4 -11   3     1698.33     1741.31    116.30 o 
  -3 -11   3      109.56       85.88     45.95 o 
  -2 -11   3     1188.86     1066.34     61.47 o 
  -1 -11   3        0.61        3.02     21.04 o 
   0 -11   3       21.37       20.57     39.24 o 
   1 -11   3     1830.90     1735.06     69.59 o 
   2 -11   3       30.44       34.71     21.51 o 
   3 -11   3      241.19      250.63     32.33 o 
   4 -11   3      152.95       96.45     32.57 o 
   5 -11   3      686.45      662.78     65.09 o 
   6 -11   3      265.80      152.55     79.11 o 
   7 -11   3      786.39      708.76    113.09 o 
  -6 -10   3      301.11      265.17    165.06 o 
  -5 -10   3      370.68      515.60     76.61 o 
  -4 -10   3       21.09       21.98     50.96 o 
  -3 -10   3      684.81      721.74     52.62 o 
  -2 -10   3       22.12       23.28     30.73 o 
  -1 -10   3     2136.99     2144.66     61.35 o 
   0 -10   3       76.00       55.67     22.11 o 
   1 -10   3      890.62      883.78     35.88 o 
   2 -10   3     1147.64     1127.48     44.06 o 
   3 -10   3       42.77      -14.37     19.85 o 
   4 -10   3      359.29      462.03     39.03 o 
   5 -10   3       21.54        2.82     39.81 o 
   6 -10   3     1394.43     1365.39     82.68 o 
   7 -10   3      700.05      693.62    103.73 o 
   8 -10   3      104.66      169.36     80.99 o 
  -6  -9   3     1352.36     1463.80    108.36 o 
  -5  -9   3      309.98      328.26     66.42 o 
  -4  -9   3      273.57      320.95     61.96 o 
  -3  -9   3      461.44      422.85     59.59 o 
  -2  -9   3     3101.67     2989.07    117.76 o 
  -1  -9   3      780.77      838.42     36.75 o 
   0  -9   3      628.46      710.76     31.40 o 
   1  -9   3      156.06      148.29     17.42 o 
   2  -9   3       22.07        1.42     18.85 o 
   3  -9   3     4114.72     4101.29     77.29 o 
   4  -9   3      933.45      825.63     45.50 o 
   5  -9   3      588.21      484.92     50.74 o 
   6  -9   3      248.33      204.96    128.45 o 
   7  -9   3      109.27       97.12     63.03 o 
   8  -9   3      427.73      312.78     83.27 o 
  -7  -8   3       19.55       76.31     48.80 o 
  -6  -8   3       41.75       78.73     56.18 o 
  -5  -8   3     1305.73     1207.26     90.70 o 
  -4  -8   3       13.28      -19.70     67.23 o 
  -3  -8   3      283.39      227.42     50.78 o 
  -2  -8   3      190.12      246.44     31.39 o 
  -1  -8   3     1195.16     1216.82     43.50 o 
   0  -8   3      944.91      876.23     34.77 o 
   1  -8   3     1588.00     1467.13     31.11 o 
   2  -8   3      375.12      345.10     24.59 o 
   3  -8   3       37.69      -12.38     25.49 o 
   4  -8   3     2286.40     2161.14     95.86 o 
   5  -8   3        0.55       -4.40     30.51 o 
   6  -8   3     2444.13     2494.45     95.54 o 
   7  -8   3       59.95        1.72     35.74 o 
   8  -8   3       22.97      -16.63     58.18 o 
   9  -8   3      602.81      704.83     94.60 o 
  -8  -7   3      318.05      398.03     58.51 o 
  -7  -7   3      329.49      287.55     58.65 o 
  -6  -7   3       60.41       51.76     50.47 o 
  -5  -7   3      341.78      363.84     56.55 o 
  -4  -7   3     5500.96     5093.87    165.60 o 
  -3  -7   3       21.38       46.39     35.21 o 
  -2  -7   3      293.50      304.83     34.38 o 
  -1  -7   3      384.62      443.09     20.88 o 
   0  -7   3     1102.58     1007.94     26.23 o 
   1  -7   3     5097.76     5039.63     85.90 o 
   2  -7   3     1821.50     1778.90     30.92 o 
   3  -7   3      229.91      170.05     23.44 o 
   4  -7   3      147.95      112.13     22.45 o 
   5  -7   3     1482.70     1402.89     97.30 o 
   6  -7   3      136.57      106.67     35.51 o 
   7  -7   3     1181.70     1111.39     65.11 o 
   8  -7   3      116.31      115.25     40.44 o 
   9  -7   3       86.31       47.84     56.61 o 
  -8  -6   3      275.65      302.10     53.56 o 
  -7  -6   3     1751.85     1670.08     99.63 o 
  -6  -6   3      384.18      408.55     60.04 o 
  -5  -6   3       21.12       31.91     39.74 o 
  -4  -6   3      138.14      203.69     71.51 o 
  -3  -6   3     7447.37     7722.06    116.92 o 
  -2  -6   3      199.57      230.06     27.46 o 
  -1  -6   3     2123.67     2071.05     34.62 o 
   0  -6   3       54.46       69.07     11.05 o 
   1  -6   3      781.01      664.65     21.78 o 
   2  -6   3     2090.24     1888.44     33.13 o 
   3  -6   3      984.08      969.75     34.98 o 
   4  -6   3      378.25      372.94     25.59 o 
   5  -6   3       30.79       22.49     28.11 o 
   6  -6   3      764.14      713.60     50.73 o 
   7  -6   3      318.12      337.19     39.86 o 
   8  -6   3      589.49      625.21     48.95 o 
   9  -6   3      126.71      154.51     56.63 o 
  -8  -5   3        2.92      -14.69     55.96 o 
  -7  -5   3     1566.65     1303.52    116.07 o 
  -6  -5   3      208.45      192.49     61.12 o 
  -5  -5   3      242.08      196.08     39.95 o 
  -4  -5   3      847.17      873.96     42.17 o 
  -3  -5   3       22.31       15.75     14.54 o 
  -2  -5   3    11638.48    12370.18    144.17 o 
  -1  -5   3     5823.45     6461.84     70.20 o 
   0  -5   3     2134.28     2077.35     34.99 o 
   1  -5   3     2869.43     3314.93     43.66 o 
   2  -5   3     2240.56     2186.65     39.46 o 
   3  -5   3     1252.71      975.27     33.98 o 
   4  -5   3      506.00      480.70     30.36 o 
   5  -5   3      255.40      222.50     32.00 o 
   6  -5   3        6.49      -33.18     23.86 o 
   7  -5   3      860.23      849.27     48.66 o 
   8  -5   3       39.66       11.39     28.77 o 
   9  -5   3     1631.24     1703.54     66.93 o 
  10  -5   3       16.25      -19.94     42.65 o 
  -9  -4   3        0.34        9.16     38.41 o 
  -8  -4   3       50.20       31.51     34.96 o 
  -7  -4   3      198.09      205.41     51.29 o 
  -6  -4   3     1696.28     1678.95    140.72 o 
  -5  -4   3     4824.88     4595.99    113.08 o 
  -4  -4   3      909.35      855.18     31.06 o 
  -3  -4   3       41.14       40.75     10.50 o 
  -2  -4   3      888.98      920.13     26.61 o 
  -1  -4   3     8083.53     8315.62     88.73 o 
   0  -4   3      455.25      539.06     15.62 o 
   1  -4   3     3230.46     3096.33     39.11 o 
   2  -4   3      297.32      310.32     17.84 o 
   3  -4   3     6265.21     6556.80    144.61 o 
   4  -4   3     5898.24     6123.29    101.18 o 
   5  -4   3     2502.08     2722.06     47.49 o 
   6  -4   3     2022.17     2028.78     72.21 o 
   7  -4   3        5.63        0.05     32.06 o 
   8  -4   3     1181.70     1289.05     86.13 o 
   9  -4   3       38.93       59.24     40.89 o 
  10  -4   3      337.90      387.09     54.09 o 
  -9  -3   3      927.73      940.34     61.17 o 
  -8  -3   3       79.96       55.13     32.99 o 
  -7  -3   3      250.81      197.64     35.89 o 
  -6  -3   3       38.95       47.12     30.72 o 
  -5  -3   3      577.24      563.66     29.85 o 
  -4  -3   3     4967.04     4952.47    116.22 o 
  -3  -3   3     1405.06     1526.35     32.18 o 
  -2  -3   3       19.49       25.01      8.69 o 
  -1  -3   3      494.87      478.98     11.71 o 
   0  -3   3    25441.99    25843.35    234.07 o 
   1  -3   3     1969.03     1912.21     26.45 o 
   2  -3   3      614.47      486.64     20.30 o 
   3  -3   3      492.51      491.07     18.85 o 
   4  -3   3     1680.65     1729.99     70.63 o 
   5  -3   3     9277.46     9331.83    166.46 o 
   6  -3   3      278.30      282.79     38.09 o 
   7  -3   3     1396.19     1548.98     63.49 o 
   8  -3   3        5.03      -30.58     30.43 o 
   9  -3   3      118.37      111.00     37.59 o 
  -9  -2   3        0.41       43.44     28.45 o 
  -8  -2   3     1509.35     1605.59     64.83 o 
  -7  -2   3      137.77      141.05     22.21 o 
  -6  -2   3     1676.24     1593.66     51.77 o 
  -5  -2   3      895.60      937.10     37.86 o 
  -4  -2   3      282.24      214.88     19.64 o 
  -3  -2   3       88.96       29.97     13.49 o 
  -2  -2   3     4459.95     4649.35     66.47 o 
  -1  -2   3      132.50      120.53     16.48 o 
   0  -2   3       30.79       11.24      5.21 o 
   1  -2   3      141.04      182.81      8.04 o 
   2  -2   3    10948.32    10934.86    172.37 o 
   3  -2   3     5409.68     5490.75    100.18 o 
   4  -2   3       47.81       87.90     14.78 o 
   5  -2   3       81.94       95.92     16.64 o 
   6  -2   3     4791.08     4599.57     95.76 o 
   7  -2   3      273.23      241.60     20.72 o 
   8  -2   3     1045.16     1091.53     55.81 o 
   9  -2   3        2.31       42.09     29.50 o 
 -10  -1   3      212.83      133.85    123.77 o 
  -9  -1   3        8.23      118.56     64.81 o 
  -8  -1   3      762.63      652.95     71.88 o 
  -7  -1   3     3320.79     3335.62     69.61 o 
  -6  -1   3     1859.82     1783.68     45.10 o 
  -5  -1   3     6670.47     6820.83    113.07 o 
  -4  -1   3        1.80        7.96     10.84 o 
  -3  -1   3     2122.05     2244.38     49.41 o 
  -2  -1   3     7663.51     7155.91    125.37 o 
  -1  -1   3     4088.60     4198.62     63.22 o 
   0  -1   3      125.30      116.74      6.12 o 
   1  -1   3      846.13      824.49     17.93 o 
   2  -1   3    11103.17    11318.14    185.44 o 
   3  -1   3     2973.98     2947.57     62.30 o 
   4  -1   3     5367.57     5202.33     98.09 o 
   5  -1   3      306.92      346.36     18.49 o 
   6  -1   3       83.74       71.53     23.03 o 
   7  -1   3      921.68      901.66     42.47 o 
   8  -1   3      268.18       69.33     43.96 o 
   9  -1   3      165.79      307.71     89.75 o 
 -10   0   3       19.66      196.33     63.77 o 
  -9   0   3      381.19      356.89    176.49 o 
  -8   0   3       72.42      158.54     49.77 o 
  -7   0   3      253.96      224.75     47.97 o 
  -6   0   3      426.54      352.84     45.66 o 
  -5   0   3      547.12      537.67     46.15 o 
  -4   0   3       28.06        4.99     32.40 o 
  -3   0   3      375.02      380.02     19.50 o 
  -2   0   3     3418.97     3241.41     53.73 o 
  -1   0   3    13529.27    14665.64    186.09 o 
   0   0   3      302.51      330.60      6.80 o 
   1   0   3    13878.73    13528.47    228.14 o 
   2   0   3     1715.76     1736.20     43.88 o 
   3   0   3     1781.53     1851.40     44.64 o 
   4   0   3     2090.71     1859.55     47.41 o 
   5   0   3      710.17      720.61     31.91 o 
   6   0   3      756.73      768.42     35.34 o 
   7   0   3       58.99       67.41     20.44 o 
   8   0   3     1210.27     1159.88     62.62 o 
   9   0   3      445.61      481.70     42.69 o 
  -9   1   3     1047.32     1177.93     87.19 o 
  -8   1   3      366.57      388.85     58.29 o 
  -7   1   3        8.14        1.92     35.35 o 
  -6   1   3      318.60      340.63     43.02 o 
  -5   1   3     1891.94     1836.45     78.79 o 
  -4   1   3     1985.62     1843.85     60.64 o 
  -3   1   3       79.64       35.81     10.98 o 
  -2   1   3    13533.60    13703.65    222.24 o 
  -1   1   3     1714.75     1873.98     23.83 o 
   0   1   3    12648.26    13137.29    114.89 o 
   1   1   3      855.69      985.55     27.33 o 
   2   1   3    41595.12    43421.68    611.66 o 
   3   1   3      209.52      238.17     26.99 o 
   4   1   3      467.72      537.34     25.90 o 
   5   1   3      714.87      649.38     30.33 o 
   6   1   3      513.78      562.90     31.20 o 
   7   1   3     1556.26     1638.70     52.53 o 
   8   1   3      227.43      250.05     39.84 o 
   9   1   3      864.98      912.77     62.34 o 
  -8   2   3     1334.31     1235.06    145.51 o 
  -7   2   3       26.82      -20.81     34.51 o 
  -6   2   3      926.53      953.18     31.15 o 
  -5   2   3       24.14       12.50     11.59 o 
  -4   2   3     4410.62     4308.91     73.42 o 
  -3   2   3     5063.73     4948.18     79.30 o 
  -2   2   3    10379.63    10725.95    131.82 o 
  -1   2   3     1315.96     1215.65     17.58 o 
   0   2   3      212.80      297.31      8.52 o 
   1   2   3    17321.57    17841.33    168.64 o 
   2   2   3     1338.41     1332.47     29.70 o 
   3   2   3      245.48      170.79     19.23 o 
   4   2   3     3372.53     3359.76     72.06 o 
   5   2   3      496.60      572.33     49.71 o 
   6   2   3     1344.91     1425.91     85.65 o 
   7   2   3      946.06      927.21    119.92 o 
   8   2   3       86.42      126.91     40.02 o 
   9   2   3        1.33        8.22     37.85 o 
  -8   3   3      131.37       98.97     22.76 o 
  -7   3   3     2955.79     3286.08     69.07 o 
  -6   3   3        8.49       -4.94     14.69 o 
  -5   3   3      312.99      313.07     32.92 o 
  -4   3   3     1065.90     1122.07     38.14 o 
  -3   3   3     1668.09     1589.57     28.71 o 
  -2   3   3      316.06      274.65     14.67 o 
  -1   3   3     6406.98     6814.12     64.79 o 
   0   3   3      479.43      591.98     12.98 o 
   1   3   3       82.53       76.42      6.30 o 
   2   3   3     7124.87     7584.18    111.46 o 
   3   3   3     2301.99     2559.09     48.52 o 
   4   3   3    10363.08    10433.41    147.68 o 
   5   3   3        0.50      -17.12     19.43 o 
   6   3   3      766.59      748.33     60.27 o 
   7   3   3      117.41      129.98     31.85 o 
   8   3   3      316.04      267.80     57.72 o 
   9   3   3      566.13      626.75     64.03 o 
  -9   4   3        6.59       -4.25     33.70 o 
  -8   4   3      284.62      314.91     48.28 o 
  -7   4   3      289.67      345.43     47.33 o 
  -6   4   3     2429.79     2490.65     78.98 o 
  -5   4   3      188.47      201.57     22.58 o 
  -4   4   3    22366.43    22919.25    277.10 o 
  -3   4   3     1897.28     2020.55     37.67 o 
  -2   4   3     3430.79     3392.20     49.40 o 
  -1   4   3     3119.42     2977.33     39.91 o 
   0   4   3      933.38      853.85     17.50 o 
   1   4   3     1716.78     1872.00     31.83 o 
   2   4   3       50.56       19.70     18.66 o 
   3   4   3     3823.21     3851.02     97.58 o 
   4   4   3     3828.23     4217.02    160.11 o 
   5   4   3      625.29      681.10     67.38 o 
   6   4   3      371.92      345.93     47.59 o 
   7   4   3        0.39      -17.40     36.16 o 
   8   4   3     1073.28     1061.79     81.59 o 
   9   4   3      321.79      355.30     62.45 o 
 -10   5   3      596.87      648.56     65.07 o 
  -9   5   3       96.41      171.08     51.37 o 
  -8   5   3      416.62      387.69     59.20 o 
  -7   5   3      215.62      238.95     38.83 o 
  -6   5   3      737.89      720.18    111.89 o 
  -5   5   3     3789.14     3940.72     75.02 o 
  -4   5   3      830.95      850.46     31.14 o 
  -3   5   3     1163.37     1130.62     30.45 o 
  -2   5   3      733.90      825.18     22.49 o 
  -1   5   3     1371.00     1338.69     26.18 o 
   0   5   3     3052.16     2866.73     41.76 o 
   1   5   3     1288.43     1348.11     24.02 o 
   2   5   3     4991.75     4988.57     65.21 o 
   3   5   3        2.31      -14.32     10.55 o 
   4   5   3     1892.11     1948.61     75.97 o 
   5   5   3      825.17     1013.71    115.14 o 
   6   5   3       85.15      142.65     62.43 o 
   7   5   3       10.87       58.22     44.04 o 
   8   5   3      147.85       77.86     50.05 o 
  -9   6   3      135.05      194.35     63.31 o 
  -8   6   3     1026.35     1070.71     56.96 o 
  -7   6   3      564.01      493.00     40.40 o 
  -6   6   3       75.42       71.26     28.45 o 
  -5   6   3      598.43      601.25     42.29 o 
  -4   6   3     5148.45     5245.66    200.77 o 
  -3   6   3      107.92      126.79     13.72 o 
  -2   6   3     2068.87     2066.67     34.09 o 
  -1   6   3      235.53      265.47     14.58 o 
   0   6   3      276.00      287.33     16.58 o 
   1   6   3     2203.61     2223.52     38.90 o 
   2   6   3      537.36      598.77     36.90 o 
   3   6   3     3021.90     2982.81     62.85 o 
   4   6   3      178.58      174.50     53.49 o 
   5   6   3      513.61      429.82     80.55 o 
   6   6   3      496.57      458.06     91.23 o 
   7   6   3      620.43      451.65     64.94 o 
   8   6   3        8.58      -42.85     58.50 o 
  -9   7   3       21.78       34.37     53.15 o 
  -8   7   3       33.41        5.42     43.17 o 
  -7   7   3      264.56      318.00     67.08 o 
  -6   7   3      146.07       99.69     32.65 o 
  -5   7   3       79.19       76.48     30.47 o 
  -4   7   3      187.40      188.07     41.93 o 
  -3   7   3     2393.60     2385.06     45.34 o 
  -2   7   3     1174.97     1157.71     27.44 o 
  -1   7   3     5954.54     5823.65     79.42 o 
   0   7   3      175.44      130.06     13.82 o 
   1   7   3      175.39      177.06     12.24 o 
   2   7   3     4656.15     4457.64     67.60 o 
   3   7   3     3790.06     3754.55     80.71 o 
   4   7   3     2873.25     2914.88     96.17 o 
   5   7   3       12.22      -27.03     40.50 o 
   6   7   3       96.14       71.02     50.79 o 
   7   7   3      656.37      638.00    102.37 o 
  -9   8   3      328.11      209.42     73.52 o 
  -8   8   3     1470.70     1293.55    123.63 o 
  -7   8   3      329.95      223.63     74.10 o 
  -6   8   3     3491.38     3618.42    116.14 o 
  -5   8   3      273.80      254.60     37.44 o 
  -4   8   3       16.31       -9.62     21.09 o 
  -3   8   3       92.29       59.21     38.49 o 
  -2   8   3     2616.32     2545.58     45.74 o 
  -1   8   3     2342.85     2295.74     45.40 o 
   0   8   3     1993.78     1931.96     41.48 o 
   1   8   3      383.86      380.83     20.95 o 
   2   8   3      770.67      752.12     28.12 o 
   3   8   3      533.21      553.13     34.80 o 
   4   8   3       36.72       -4.93     54.96 o 
   5   8   3     2113.70     2121.05    117.27 o 
   6   8   3        0.84      -57.35     49.46 o 
   7   8   3       46.35       59.09     55.70 o 
  -8   9   3        4.87      -14.80     59.17 o 
  -7   9   3      173.30      152.05     69.48 o 
  -6   9   3       61.00       28.85     36.90 o 
  -5   9   3     1324.52     1357.60     74.05 o 
  -4   9   3       20.38      -12.69     24.59 o 
  -3   9   3     3878.71     3780.12     79.11 o 
  -2   9   3       88.30       75.47     29.30 o 
  -1   9   3      429.39      425.70     25.30 o 
   0   9   3     1390.79     1277.92     84.09 o 
   1   9   3       28.05       25.29     18.89 o 
   2   9   3      321.69      371.81     23.26 o 
   3   9   3      182.19      140.38     31.78 o 
   4   9   3     2778.47     2935.94    135.29 o 
   5   9   3       97.09       81.08     74.95 o 
   6   9   3      924.16     1046.70     99.54 o 
  -8  10   3      417.21      324.11     90.62 o 
  -7  10   3      243.90      148.22     76.94 o 
  -6  10   3        1.67      -32.93     34.55 o 
  -5  10   3     1141.15     1071.80     71.84 o 
  -4  10   3     2049.97     2155.96     72.67 o 
  -3  10   3       70.98       50.87     22.36 o 
  -2  10   3     1887.71     1916.24     79.90 o 
  -1  10   3      126.83      110.64     22.11 o 
   0  10   3      506.00      584.98     34.41 o 
   1  10   3      196.80      202.22     25.32 o 
   2  10   3      241.72      211.52     21.82 o 
   3  10   3       42.79       53.90     31.43 o 
   4  10   3      154.22      139.86     63.39 o 
   5  10   3     1017.69      960.04     98.45 o 
  -7  11   3      391.34      267.40     93.11 o 
  -6  11   3      185.74      279.44     90.98 o 
  -5  11   3      105.13      113.33     45.73 o 
  -4  11   3        4.66       -5.22     29.59 o 
  -3  11   3     3763.63     3861.39     90.42 o 
  -2  11   3      139.70      149.39     26.99 o 
  -1  11   3       63.37       44.42     30.39 o 
   0  11   3      315.63      344.20     27.98 o 
   1  11   3      573.18      628.72     63.29 o 
   2  11   3     1365.84     1465.55     70.93 o 
   3  11   3     1034.13     1063.99     65.51 o 
   4  11   3      282.07      205.70    103.89 o 
   5  11   3       51.00       23.06     79.36 o 
  -6  12   3      548.49      484.30    115.51 o 
  -5  12   3       40.79      137.52     86.35 o 
  -4  12   3       29.67      -11.79     32.02 o 
  -3  12   3       21.20      -12.27     29.13 o 
  -2  12   3      968.47     1017.45     59.04 o 
  -1  12   3      507.19      490.23     91.68 o 
   0  12   3      950.61     1022.31     79.22 o 
   1  12   3      165.87      128.22     29.89 o 
   2  12   3      152.84       72.76     40.79 o 
   3  12   3     1041.46     1024.78    115.92 o 
  -5  13   3      695.73      763.19    132.03 o 
  -4  13   3       34.31      -18.30     44.11 o 
  -3  13   3       17.50       40.30     37.31 o 
  -2  13   3       51.06       36.81     73.23 o 
  -1  13   3     1254.17     1273.37     55.89 o 
   0  13   3       36.59       43.39     36.60 o 
   1  13   3      579.22      565.62    111.63 o 
   2  13   3        0.47      -36.65     56.68 o 
  -3  14   3       28.57       38.50     56.18 o 
  -2  14   3       12.43      -26.68     44.10 o 
  -1  14   3       33.08       31.39     46.95 o 
   0  14   3      801.64      885.69    115.52 o 
   0 -14   4      107.62       81.93     37.09 o 
   1 -14   4     1183.60     1266.08     69.84 o 
   2 -14   4       51.79        9.53     39.92 o 
   3 -14   4        5.16       53.89     79.42 o 
  -2 -13   4      229.42       80.24     68.01 o 
  -1 -13   4      654.30      627.62     63.29 o 
   0 -13   4        0.72       12.88     32.81 o 
   1 -13   4      238.27      320.15     46.98 o 
   2 -13   4      771.28      765.40     57.75 o 
   3 -13   4        0.65      -23.57     28.98 o 
   4 -13   4      177.07      188.31     39.41 o 
   5 -13   4        0.16       54.92     48.68 o 
  -4 -12   4       13.96       80.56     73.27 o 
  -3 -12   4        9.82      -69.92     34.96 o 
  -2 -12   4     1003.69      963.33     64.70 o 
  -1 -12   4      699.17      739.61     49.08 o 
   0 -12   4      232.27      215.14     37.00 o 
   1 -12   4        1.90      -14.60     47.32 o 
   2 -12   4        5.09       -6.94     32.65 o 
   3 -12   4     3216.95     3284.67     88.90 o 
   4 -12   4       84.83       49.82     33.45 o 
   5 -12   4       37.93       25.43     76.80 o 
   6 -12   4        6.92       55.07     78.07 o 
  -5 -11   4      782.39      814.51     75.31 o 
  -4 -11   4       41.80       84.25     50.71 o 
  -3 -11   4      143.30      147.96     41.34 o 
  -2 -11   4      215.15      212.62     41.42 o 
  -1 -11   4     1846.48     1881.39     52.27 o 
   0 -11   4     1016.60     1057.80     55.42 o 
   1 -11   4       29.17       36.05     28.53 o 
   2 -11   4        1.84      -11.75     21.66 o 
   3 -11   4        8.06      -43.97     21.98 o 
   4 -11   4     1661.19     1693.88     67.33 o 
   5 -11   4      699.03      674.13     65.81 o 
   6 -11   4      246.29      248.61     85.79 o 
   7 -11   4        0.40       10.46     75.36 o 
  -6 -10   4       10.67      115.11     52.46 o 
  -5 -10   4       18.74       34.91     48.58 o 
  -4 -10   4      739.22      679.38     80.70 o 
  -3 -10   4        5.93      -19.73     32.56 o 
  -2 -10   4      452.55      358.23     41.11 o 
  -1 -10   4      452.42      530.49     57.82 o 
   0 -10   4      748.69      770.29     34.71 o 
   1 -10   4     3472.00     3507.55     80.11 o 
   2 -10   4     1748.38     1543.21     43.59 o 
   3 -10   4       70.25       25.84     21.41 o 
   4 -10   4       24.28      -27.41     26.10 o 
   5 -10   4     1188.91     1128.36     74.43 o 
   6 -10   4      156.93       98.34     43.10 o 
   7 -10   4      182.84      208.58     78.47 o 
   8 -10   4      100.12      135.96     78.68 o 
  -6  -9   4      296.78      277.01     59.10 o 
  -5  -9   4      329.85      423.65     67.53 o 
  -4  -9   4       21.45       41.84     49.64 o 
  -3  -9   4     2529.35     2393.70    115.05 o 
  -2  -9   4      256.70      197.77     20.64 o 
  -1  -9   4      297.30      332.92     25.44 o 
   0  -9   4       98.92      114.55     20.51 o 
   1  -9   4     1943.02     1996.66     37.28 o 
   2  -9   4     2425.57     2325.37     56.90 o 
   3  -9   4       17.69       -4.70     18.76 o 
   4  -9   4      685.92      622.49     62.67 o 
   5  -9   4       49.74       28.05     36.43 o 
   6  -9   4     1211.82     1215.40     75.12 o 
   7  -9   4      327.18      344.86     83.66 o 
   8  -9   4      204.97      234.04     77.57 o 
  -7  -8   4       95.90       63.22     46.78 o 
  -6  -8   4      630.98      642.23     63.84 o 
  -5  -8   4      167.72      267.09     93.48 o 
  -4  -8   4      345.01      325.54     58.22 o 
  -3  -8   4      532.32      459.98     59.05 o 
  -2  -8   4     3179.24     2637.32    166.43 o 
  -1  -8   4       11.58        0.33     12.84 o 
   0  -8   4      324.90      323.58     20.59 o 
   1  -8   4      412.79      396.43     17.80 o 
   2  -8   4      311.59      291.72     30.90 o 
   3  -8   4     4744.75     4676.70     80.15 o 
   4  -8   4      648.93      667.46     38.95 o 
   5  -8   4       84.26        1.72     34.44 o 
   6  -8   4      498.35      451.67     49.69 o 
   7  -8   4      937.41      903.92     64.94 o 
   8  -8   4      220.24      310.21     74.85 o 
   9  -8   4      266.46      300.96     78.67 o 
  -8  -7   4      347.10      379.34     57.04 o 
  -7  -7   4      750.64      737.91     66.51 o 
  -6  -7   4      978.84      970.96    132.93 o 
  -5  -7   4     1900.03     1951.26    102.02 o 
  -4  -7   4      851.34      782.98     67.03 o 
  -3  -7   4      410.68      363.90     31.40 o 
  -2  -7   4        3.01        6.33     16.14 o 
  -1  -7   4     1868.85     1722.24     33.07 o 
   0  -7   4     1141.93     1128.30     38.13 o 
   1  -7   4     5237.10     5158.42     61.07 o 
   2  -7   4     1336.00     1332.58     30.12 o 
   3  -7   4      257.07      204.78     23.94 o 
   4  -7   4     2721.85     2672.25     67.64 o 
   5  -7   4      131.45      138.63     34.84 o 
   6  -7   4      151.84      219.49     38.88 o 
   7  -7   4      171.22      131.31     39.10 o 
   8  -7   4     1508.02     1611.94    114.77 o 
   9  -7   4      235.52      195.03     65.70 o 
  -8  -6   4       40.15        0.61     42.07 o 
  -7  -6   4       20.21       18.74     38.92 o 
  -6  -6   4       11.84       24.80     44.61 o 
  -5  -6   4      515.29      514.14     58.32 o 
  -4  -6   4     5382.15     5333.27    377.48 o 
  -3  -6   4      204.33      222.14     23.73 o 
  -2  -6   4        1.15      -17.98      8.99 o 
  -1  -6   4       63.33       40.50     12.40 o 
   0  -6   4     2270.48     2217.42     36.68 o 
   1  -6   4      323.37      299.85     14.25 o 
   2  -6   4     1420.45     1394.34     28.30 o 
   3  -6   4      189.70      197.36     21.58 o 
   4  -6   4       15.05       10.39     17.25 o 
   5  -6   4     2542.92     2378.49     82.08 o 
   6  -6   4       92.09       91.50     32.05 o 
   7  -6   4      596.62      581.45     62.50 o 
   8  -6   4       61.01       57.71     35.71 o 
   9  -6   4      289.13      341.62     67.51 o 
  -8  -5   4     1862.11     1852.08     86.23 o 
  -7  -5   4      185.20      122.33     53.00 o 
  -6  -5   4      641.35      546.05     58.65 o 
  -5  -5   4      500.86      517.40     52.11 o 
  -4  -5   4     1057.98      996.71     43.95 o 
  -3  -5   4     4206.83     3974.08     71.96 o 
  -2  -5   4      119.74      134.92     11.11 o 
  -1  -5   4     2468.81     2655.13     35.67 o 
   0  -5   4       54.10       54.24      9.76 o 
   1  -5   4    12917.99    13566.80    140.31 o 
   2  -5   4     2566.47     2534.53     49.06 o 
   3  -5   4     1981.12     2136.10     60.95 o 
   4  -5   4       27.88       23.01     22.17 o 
   5  -5   4      505.16      385.45     35.73 o 
   6  -5   4     2234.47     2158.29     88.35 o 
   7  -5   4      135.34      121.05     31.00 o 
   8  -5   4     1634.00     1655.17     66.43 o 
   9  -5   4      191.07      177.50     35.81 o 
  10  -5   4       38.96       29.14     48.89 o 
  -9  -4   4       25.87      -35.47     37.75 o 
  -8  -4   4      104.51       62.39     36.70 o 
  -7  -4   4      822.98      911.06     69.29 o 
  -6  -4   4     1208.80     1252.55     62.43 o 
  -5  -4   4     2735.59     2729.91     79.88 o 
  -4  -4   4       29.86       25.52     13.07 o 
  -3  -4   4      904.61      964.57     27.01 o 
  -2  -4   4     9460.94     9772.73    125.21 o 
  -1  -4   4     1920.94     2329.56     30.49 o 
   0  -4   4       33.93       18.35      7.19 o 
   1  -4   4      657.14      681.28     16.67 o 
   2  -4   4     7470.58     7259.46    100.12 o 
   3  -4   4    10456.88    10195.64    286.65 o 
   4  -4   4     3115.46     2819.64     62.83 o 
   5  -4   4      810.95      905.21     45.62 o 
   6  -4   4       24.56       31.82     21.37 o 
   7  -4   4     1040.95     1028.50     75.15 o 
   8  -4   4       13.91       10.48     38.20 o 
   9  -4   4       10.40       11.98     39.57 o 
  10  -4   4      109.40       88.55     44.55 o 
  -9  -3   4      239.52      162.02     40.39 o 
  -8  -3   4        1.58      -29.12     28.82 o 
  -7  -3   4      164.37      143.11     33.15 o 
  -6  -3   4      147.24      162.01     31.56 o 
  -5  -3   4      344.78      366.57     29.03 o 
  -4  -3   4      531.64      720.41     53.56 o 
  -3  -3   4      608.90      725.15     21.52 o 
  -2  -3   4      766.84      815.11     23.32 o 
  -1  -3   4     4985.28     4929.58     52.05 o 
   0  -3   4      124.43      158.82      8.55 o 
   1  -3   4     9006.33     8889.92     91.90 o 
   2  -3   4      731.29      763.60     20.28 o 
   3  -3   4     3330.85     3180.41     60.08 o 
   4  -3   4     3701.01     3523.67    101.29 o 
   5  -3   4       13.05       -6.99     14.54 o 
   6  -3   4      412.89      408.98     30.06 o 
   7  -3   4        4.74        8.55     32.12 o 
   8  -3   4     1643.45     1590.45     91.76 o 
   9  -3   4      292.03      313.79     47.45 o 
  10  -3   4      195.84      144.11     41.29 o 
  -9  -2   4     1863.97     1892.49     73.12 o 
  -8  -2   4        0.64      -11.69     27.38 o 
  -7  -2   4      332.12      306.46     49.67 o 
  -6  -2   4        4.71      -22.71     19.65 o 
  -5  -2   4      711.59      702.76     39.16 o 
  -4  -2   4      319.19      341.61     21.91 o 
  -3  -2   4     1787.65     1863.68     46.00 o 
  -2  -2   4     3435.63     3603.18     50.76 o 
  -1  -2   4       27.16       19.83      5.00 o 
   0  -2   4      256.11      263.73     13.58 o 
   1  -2   4      154.10      170.49      7.28 o 
   2  -2   4     4588.67     4241.65     74.99 o 
   3  -2   4      803.08      866.13     22.72 o 
   4  -2   4     1923.52     1714.85     46.21 o 
   5  -2   4     1005.97     1021.02     37.24 o 
   6  -2   4      714.93      747.39     36.44 o 
   7  -2   4       13.41       16.08     18.75 o 
   8  -2   4        4.52       14.85     26.18 o 
   9  -2   4     1460.11     1604.18     86.58 o 
 -10  -1   4      195.33      211.71     69.22 o 
  -9  -1   4       58.00       79.18     56.75 o 
  -8  -1   4     1049.88     1102.16     85.65 o 
  -7  -1   4      539.52      455.93     27.59 o 
  -6  -1   4       17.76       -0.14     13.82 o 
  -5  -1   4     1756.89     1732.40     43.13 o 
  -4  -1   4    10639.91    10234.23    156.07 o 
  -3  -1   4     3021.70     3104.89     58.20 o 
  -2  -1   4    10449.58    10983.86    159.52 o 
  -1  -1   4     1242.38     1301.28     18.49 o 
   0  -1   4       25.63       18.46      4.26 o 
   1  -1   4     3444.08     3569.15     81.57 o 
   2  -1   4     6928.60     6989.69    101.59 o 
   3  -1   4     4669.14     4698.70     89.65 o 
   4  -1   4       10.42        7.45     10.69 o 
   5  -1   4      959.24      996.34     36.67 o 
   6  -1   4     2220.45     1927.34    109.93 o 
   7  -1   4      517.97      541.23     74.16 o 
   8  -1   4       72.42       32.29     30.47 o 
   9  -1   4        1.35      -14.73     31.19 o 
 -10   0   4       19.38       58.39     59.43 o 
  -9   0   4      152.83      179.65     63.06 o 
  -8   0   4       18.47       41.42     46.02 o 
  -7   0   4      682.37      800.14     63.60 o 
  -6   0   4        6.98       -5.66     31.84 o 
  -5   0   4     2796.98     3015.85     57.99 o 
  -4   0   4     3394.18     3394.84     61.37 o 
  -3   0   4     7322.33     7560.14    115.08 o 
  -2   0   4    15746.22    15871.27    221.13 o 
  -1   0   4     1507.83     1439.54     18.45 o 
   0   0   4    13045.88    13681.18    146.72 o 
   1   0   4     4076.82     4227.16     60.03 o 
   2   0   4    15581.91    15696.80    306.96 o 
   3   0   4     1439.39     1534.08     55.69 o 
   4   0   4     5060.30     4833.48    132.94 o 
   5   0   4      920.45      938.44     37.63 o 
   6   0   4      784.04      864.45     39.32 o 
   7   0   4     1273.94     1324.09     50.71 o 
   8   0   4      478.01      508.86     45.94 o 
   9   0   4     2217.35     2225.88    123.27 o 
  -9   1   4      138.64      129.61     55.37 o 
  -8   1   4       24.30       22.42     41.90 o 
  -7   1   4      324.67      294.75     74.56 o 
  -6   1   4     6716.32     6645.15    172.28 o 
  -5   1   4       81.98       81.02     18.74 o 
  -4   1   4     2252.05     2428.20     47.78 o 
  -3   1   4      570.93      634.62     21.93 o 
  -2   1   4     5592.26     5673.54    102.00 o 
  -1   1   4    28592.00    29687.78    295.99 o 
   0   1   4      776.87      841.45     11.94 o 
   1   1   4      761.04      646.47     17.38 o 
   2   1   4      391.91      401.48     20.55 o 
   3   1   4     3774.13     3905.00     75.40 o 
   4   1   4     4842.72     4747.37     90.27 o 
   5   1   4      843.98      871.29     35.62 o 
   6   1   4       33.53       19.47     20.28 o 
   7   1   4      356.60      326.07     35.65 o 
   8   1   4      773.76      801.38     61.17 o 
   9   1   4      943.00      905.13     65.13 o 
  -8   2   4       16.59      -75.06     37.53 o 
  -7   2   4      102.19      142.66     19.56 o 
  -6   2   4      191.05      135.93     16.80 o 
  -5   2   4     2135.42     1981.00     45.57 o 
  -4   2   4     3163.71     3315.91     61.73 o 
  -3   2   4     4197.63     4208.20     83.19 o 
  -2   2   4      710.37      888.03     20.09 o 
  -1   2   4     5871.02     5794.39     54.30 o 
   0   2   4     4399.87     4834.22     46.27 o 
   1   2   4      971.98     1123.39     25.08 o 
   2   2   4     1529.25     1445.00     32.11 o 
   3   2   4      112.44      189.72     20.45 o 
   4   2   4    13213.37    13686.08    217.88 o 
   5   2   4      185.78      230.47     34.70 o 
   6   2   4     2398.74     2406.66     81.03 o 
   7   2   4      349.60      547.11    112.09 o 
   8   2   4      476.92      458.87     53.09 o 
   9   2   4      626.59      654.94     62.58 o 
  -8   3   4     1275.08     1353.47     48.15 o 
  -7   3   4      380.97      402.90     26.71 o 
  -6   3   4       36.62       51.46     16.69 o 
  -5   3   4      134.89      151.19     19.68 o 
  -4   3   4     9671.92     9686.73    171.60 o 
  -3   3   4     5462.02     5630.28     76.76 o 
  -2   3   4      407.45      464.95     16.92 o 
  -1   3   4      632.57      677.43     15.10 o 
   0   3   4      877.35      982.68     17.32 o 
   1   3   4     8790.04     9030.26     87.34 o 
   2   3   4     1436.77     1640.60     37.08 o 
   3   3   4     1975.28     2134.52     47.78 o 
   4   3   4       42.95       78.13     17.36 o 
   5   3   4       39.52       97.88     34.89 o 
   6   3   4     2320.37     2402.39     87.25 o 
   7   3   4     1010.94     1190.02    104.43 o 
   8   3   4       25.23      -25.04     39.22 o 
   9   3   4       17.57        6.92     57.77 o 
  -9   4   4      103.68       88.59     40.14 o 
  -8   4   4      894.08      863.38     72.22 o 
  -7   4   4     1283.44     1255.44     61.73 o 
  -6   4   4       20.33       48.62     19.41 o 
  -5   4   4     1993.92     1954.76     42.41 o 
  -4   4   4    11102.55    11655.48    149.28 o 
  -3   4   4     3682.65     3573.19     61.47 o 
  -2   4   4     1342.55     1422.75     28.68 o 
  -1   4   4     2396.50     2496.47     33.33 o 
   0   4   4      162.84      214.13     10.56 o 
   1   4   4       56.23       61.29      7.34 o 
   2   4   4     8562.52     8625.22    111.03 o 
   3   4   4      221.95      304.60     32.87 o 
   4   4   4      589.73      634.97     29.03 o 
   5   4   4       12.89       21.39     23.60 o 
   6   4   4     3813.44     3780.86    112.12 o 
   7   4   4      734.51      777.65     67.82 o 
   8   4   4       24.39       69.06     45.74 o 
   9   4   4       24.42       34.12     45.67 o 
 -10   5   4       49.74       71.30     43.76 o 
  -9   5   4      171.50      202.47     53.41 o 
  -8   5   4      567.42      525.46     65.40 o 
  -7   5   4      153.35      126.57     25.98 o 
  -6   5   4     2573.00     2493.45     73.29 o 
  -5   5   4      211.35      263.79     24.68 o 
  -4   5   4      996.51     1125.86     31.49 o 
  -3   5   4        6.87      -12.50     19.15 o 
  -2   5   4     3113.49     3078.61     41.71 o 
  -1   5   4     4871.33     4725.08     59.94 o 
   0   5   4     1105.61      999.19     22.19 o 
   1   5   4      108.75      164.20     10.10 o 
   2   5   4      557.01      597.76     19.26 o 
   3   5   4     2578.11     2789.65     50.35 o 
   4   5   4      527.43      600.89    125.94 o 
   5   5   4       14.77       44.31     37.48 o 
   6   5   4        7.92        3.10     39.69 o 
   7   5   4       58.19       19.69     43.10 o 
   8   5   4      894.75      848.07     80.00 o 
  -9   6   4       85.12       21.91     49.05 o 
  -8   6   4       82.28       37.06     30.18 o 
  -7   6   4      139.90      110.96     30.75 o 
  -6   6   4     1933.21     1956.23     72.14 o 
  -5   6   4     1259.07     1232.32     56.13 o 
  -4   6   4      101.02      115.38     33.06 o 
  -3   6   4      328.85      330.64     17.77 o 
  -2   6   4       90.05       94.38     18.55 o 
  -1   6   4     3741.76     3807.54     53.48 o 
   0   6   4     1490.96     1401.18     29.29 o 
   1   6   4     1109.63     1153.87     25.37 o 
   2   6   4      233.32      271.98     12.26 o 
   3   6   4        9.79       -2.12     14.29 o 
   4   6   4     8677.95     8416.82    187.24 o 
   5   6   4      692.62      571.90     91.69 o 
   6   6   4      526.31      590.06     67.48 o 
   7   6   4        0.94       26.84     47.48 o 
   8   6   4       70.79      162.61     58.80 o 
  -9   7   4      186.98      297.89     68.98 o 
  -8   7   4      299.45      300.25     41.74 o 
  -7   7   4      372.23      309.93     40.68 o 
  -6   7   4     2776.93     2757.33    168.07 o 
  -5   7   4     2162.25     2065.28     78.12 o 
  -4   7   4     3714.42     3595.27    107.27 o 
  -3   7   4      259.23      271.68     27.41 o 
  -2   7   4      476.40      472.53     19.08 o 
  -1   7   4       84.15       54.27     13.51 o 
   0   7   4     1720.72     1687.71     36.63 o 
   1   7   4     1904.92     1972.73     37.37 o 
   2   7   4      696.34      710.84     36.82 o 
   3   7   4      324.29      310.20     26.76 o 
   4   7   4       29.36       46.06     30.44 o 
   5   7   4      920.61      969.29     96.53 o 
   6   7   4      171.31      166.65     52.97 o 
   7   7   4      764.09      725.14     80.99 o 
  -9   8   4      359.81      314.30     79.63 o 
  -8   8   4     2387.16     2139.78    148.98 o 
  -7   8   4      990.62      964.75     61.96 o 
  -6   8   4      327.22      360.69     45.42 o 
  -5   8   4      194.75      181.30     54.61 o 
  -4   8   4      670.01      678.62     43.38 o 
  -3   8   4     7817.13     7985.95    149.41 o 
  -2   8   4      395.72      374.09     22.24 o 
  -1   8   4       78.73       83.74     15.83 o 
   0   8   4       46.97       37.18     14.22 o 
   1   8   4     1725.95     1741.19     40.05 o 
   2   8   4     1912.76     1826.49     42.48 o 
   3   8   4      778.59      744.52     39.42 o 
   4   8   4      101.85       24.26     46.54 o 
   5   8   4       18.87        8.41     55.20 o 
   6   8   4      781.11      930.44     88.00 o 
   7   8   4        8.38       93.18     86.58 o 
  -8   9   4      197.95      202.40     75.33 o 
  -7   9   4     1171.89      965.45    110.57 o 
  -6   9   4     1021.76     1096.05     68.73 o 
  -5   9   4      101.60       70.22     36.00 o 
  -4   9   4       62.22       38.56     25.51 o 
  -3   9   4       65.43       51.33     20.50 o 
  -2   9   4     1171.91     1174.24     37.80 o 
  -1   9   4     1663.55     1630.22     43.09 o 
   0   9   4      480.34      534.27     30.67 o 
   1   9   4      426.43      415.83     34.68 o 
   2   9   4       13.33       36.89     16.20 o 
   3   9   4     3316.33     3389.56     95.16 o 
   4   9   4      182.10      145.49     58.67 o 
   5   9   4      717.35      790.84     86.54 o 
   6   9   4      446.41      404.92     88.75 o 
  -8  10   4      228.50      224.15     83.51 o 
  -7  10   4       19.90       40.73     69.91 o 
  -6  10   4      809.18      782.97     65.41 o 
  -5  10   4     1592.22     1728.96     88.81 o 
  -4  10   4      729.54      761.60     53.57 o 
  -3  10   4       51.10       59.72     22.44 o 
  -2  10   4       90.01       62.12     22.66 o 
  -1  10   4     4347.24     4449.96    147.22 o 
   0  10   4       82.13       57.69     23.64 o 
   1  10   4      207.82      203.22     25.37 o 
   2  10   4      159.46      132.31     18.62 o 
   3  10   4        2.89      -15.28     30.81 o 
   4  10   4     1176.44     1308.19    160.61 o 
   5  10   4      114.32      132.60     64.70 o 
  -7  11   4       28.16       46.04     73.33 o 
  -6  11   4        3.48      -29.66     74.23 o 
  -5  11   4       88.72       21.63     95.70 o 
  -4  11   4     1505.03     1592.44     68.26 o 
  -3  11   4       42.07       42.35     25.01 o 
  -2  11   4      122.79      100.27     26.00 o 
  -1  11   4      766.68      718.69     47.90 o 
   0  11   4      834.23      886.33     38.46 o 
   1  11   4      998.41      930.01     43.54 o 
   2  11   4     1024.85      986.14     59.50 o 
   3  11   4        1.88      -35.85     34.57 o 
   4  11   4       44.38        1.60     57.81 o 
  -6  12   4      231.07      142.93     88.72 o 
  -5  12   4       62.82       86.83     80.53 o 
  -4  12   4      111.74       62.75     39.62 o 
  -3  12   4     1891.95     1963.19     82.52 o 
  -2  12   4        1.76      -33.77     32.16 o 
  -1  12   4      229.83      282.76     77.07 o 
   0  12   4       35.62       26.34     27.69 o 
   1  12   4     1383.08     1400.71    101.81 o 
   2  12   4      664.70      617.69     73.03 o 
   3  12   4      175.81       97.15     53.93 o 
  -5  13   4       35.09       -1.86     81.93 o 
  -4  13   4       67.74       99.17     48.51 o 
  -3  13   4      330.45      293.24     43.65 o 
  -2  13   4      874.33      903.63     86.77 o 
  -1  13   4       26.15       -6.84     27.95 o 
   0  13   4      284.54      322.13     43.05 o 
   1  13   4        8.92       -6.31     29.63 o 
   2  13   4      177.69       67.23     59.59 o 
  -3  14   4       10.07      -53.56     49.54 o 
  -2  14   4        1.46      -29.43     37.66 o 
  -1  14   4     1373.25     1411.25     60.05 o 
   0 -14   5      715.65      816.26     93.64 o 
   1 -14   5      238.57      328.39     62.92 o 
   2 -14   5        8.70      -38.16     42.87 o 
   3 -14   5        9.30        5.91     39.58 o 
  -2 -13   5        6.94        0.53     66.86 o 
  -1 -13   5      457.11      360.74     38.86 o 
   0 -13   5       85.49      109.56     76.92 o 
   1 -13   5     1160.37     1213.79     67.55 o 
   2 -13   5        1.38      -14.33     36.77 o 
   3 -13   5       15.13       23.89     38.57 o 
   4 -13   5       23.05      -40.67     40.03 o 
   5 -13   5      119.55      121.43     48.91 o 
  -4 -12   5       14.89       32.10     52.22 o 
  -3 -12   5     1017.30      948.54     60.52 o 
  -2 -12   5      171.55      220.31     96.92 o 
  -1 -12   5      193.10      179.47     32.54 o 
   0 -12   5      233.55      206.85     38.55 o 
   1 -12   5      808.44      875.33    120.97 o 
   2 -12   5     1943.21     1998.71     79.24 o 
   3 -12   5       56.41       66.25     29.01 o 
   4 -12   5       45.52       19.73     34.94 o 
   5 -12   5        1.80      -16.45     72.45 o 
   6 -12   5      705.56      812.44    124.65 o 
  -5 -11   5        5.10      -12.48     51.38 o 
  -4 -11   5       36.21       92.43     50.87 o 
  -3 -11   5      859.38      860.22     54.92 o 
  -2 -11   5     1308.09     1218.72     59.58 o 
  -1 -11   5       61.63       51.49     21.82 o 
   0 -11   5      104.68       87.22     30.11 o 
   1 -11   5      462.81      430.43     52.86 o 
   2 -11   5     1198.75     1153.35     61.70 o 
   3 -11   5     2550.73     2600.44     57.80 o 
   4 -11   5       36.83       24.63     29.26 o 
   5 -11   5      263.85      259.15     52.59 o 
   6 -11   5       30.06       30.72     71.73 o 
   7 -11   5     1459.33     1305.50    144.02 o 
  -6 -10   5      350.92      386.54     77.51 o 
  -5 -10   5      151.15      111.96     51.71 o 
  -4 -10   5      182.39      208.48     51.38 o 
  -3 -10   5      106.10       56.29     34.40 o 
  -2 -10   5       58.21      102.45     30.92 o 
  -1 -10   5      986.47     1031.15     38.66 o 
   0 -10   5      994.99     1000.31     38.70 o 
   1 -10   5      827.26      822.34     48.97 o 
   2 -10   5       56.93       35.80     18.84 o 
   3 -10   5      146.72      186.68     25.27 o 
   4 -10   5     2933.98     3029.10     84.61 o 
   5 -10   5      117.63       59.47     48.48 o 
   6 -10   5       24.82       13.81     42.47 o 
   7 -10   5       20.19       55.30     68.43 o 
   8 -10   5      314.11      340.09     90.34 o 
  -6  -9   5      311.05      325.69     57.19 o 
  -5  -9   5        5.16       39.05     42.55 o 
  -4  -9   5     2722.97     2575.31    103.85 o 
  -3  -9   5      265.50      186.77     54.55 o 
  -2  -9   5      242.94      194.87     18.74 o 
  -1  -9   5       42.05       91.62     18.22 o 
   0  -9   5     1715.15     1742.17     45.23 o 
   1  -9   5      147.97      172.53     18.65 o 
   2  -9   5      256.39      257.52     21.77 o 
   3  -9   5        3.58      -31.82     17.59 o 
   4  -9   5      416.91      399.48     35.00 o 
   5  -9   5     1553.73     1594.62     82.38 o 
   6  -9   5        2.68        4.49     37.78 o 
   7  -9   5      149.27      216.83     72.81 o 
   8  -9   5       24.16        3.11     63.09 o 
  -7  -8   5      162.17      190.33     54.90 o 
  -6  -8   5        5.10       44.31     44.02 o 
  -5  -8   5      315.02      372.35     53.01 o 
  -4  -8   5     1029.69     1015.85     78.82 o 
  -3  -8   5     2834.86     2810.01    118.83 o 
  -2  -8   5       99.34       47.16     31.19 o 
  -1  -8   5       89.31       68.19     17.78 o 
   0  -8   5      380.15      404.77     18.74 o 
   1  -8   5     2940.22     2929.73     62.13 o 
   2  -8   5     2026.90     1841.82     47.93 o 
   3  -8   5      680.38      652.50     30.48 o 
   4  -8   5      114.56       97.23     29.09 o 
   5  -8   5        0.60       -0.27     32.71 o 
   6  -8   5     1095.07     1083.05     68.21 o 
   7  -8   5        4.12       17.42     38.35 o 
   8  -8   5      184.13       90.71     61.02 o 
   9  -8   5        7.24        5.41     61.82 o 
  -8  -7   5      207.12      302.06     96.74 o 
  -7  -7   5     1052.55      984.34     74.27 o 
  -6  -7   5      610.65      620.17     61.02 o 
  -5  -7   5      547.46      594.17     56.05 o 
  -4  -7   5      247.36      352.24     52.06 o 
  -3  -7   5      469.35      392.72     48.91 o 
  -2  -7   5     2140.54     2066.03     71.79 o 
  -1  -7   5      198.20      218.39     14.29 o 
   0  -7   5      213.93      223.69     20.23 o 
   1  -7   5     1587.24     1534.36     29.38 o 
   2  -7   5     5223.15     5151.15     70.73 o 
   3  -7   5     3331.14     3290.36     76.40 o 
   4  -7   5      471.08      547.80     33.30 o 
   5  -7   5      110.58       72.43     33.99 o 
   6  -7   5       24.15      -12.23     33.47 o 
   7  -7   5     1673.55     1707.18    121.45 o 
   8  -7   5      291.54      309.25     69.12 o 
   9  -7   5      132.57       61.67     57.66 o 
  -8  -6   5      197.32      189.71     51.98 o 
  -7  -6   5      110.56      105.33     43.06 o 
  -6  -6   5     1208.20     1223.22     73.28 o 
  -5  -6   5     1124.30     1016.58     62.49 o 
  -4  -6   5       26.38       -7.53     32.19 o 
  -3  -6   5     1237.34     1380.19     80.32 o 
  -2  -6   5     1390.30     1472.78     31.63 o 
  -1  -6   5    11953.84    11502.56    130.69 o 
   0  -6   5      478.00      494.21     18.32 o 
   1  -6   5     1002.40      977.08     21.61 o 
   2  -6   5      466.19      436.34     24.62 o 
   3  -6   5     2347.88     2350.37     58.97 o 
   4  -6   5     4494.03     4493.31     90.55 o 
   5  -6   5      367.18      385.58     39.50 o 
   6  -6   5      305.21      338.47     40.55 o 
   7  -6   5       28.01       47.76     38.12 o 
   8  -6   5      738.62      752.51     56.11 o 
   9  -6   5       16.03        8.79     50.24 o 
  -8  -5   5        1.33      -38.07     36.03 o 
  -7  -5   5       49.73       30.00     37.24 o 
  -6  -5   5     2309.11     2144.59     83.86 o 
  -5  -5   5      827.45      875.04     55.79 o 
  -4  -5   5      885.19      942.41     41.24 o 
  -3  -5   5       38.92       37.10     10.64 o 
  -2  -5   5      797.85      836.73     31.40 o 
  -1  -5   5     2026.60     2207.96     30.53 o 
   0  -5   5    23771.37    24729.67    246.49 o 
   1  -5   5     2459.22     2489.66     35.07 o 
   2  -5   5     1562.11     1621.26     29.43 o 
   3  -5   5       55.12       37.55     15.15 o 
   4  -5   5     4727.65     4682.67    134.87 o 
   5  -5   5     5409.79     5075.84    127.67 o 
   6  -5   5        1.25      -29.73     25.56 o 
   7  -5   5      425.16      432.23     39.11 o 
   8  -5   5        0.94      -32.06     29.54 o 
   9  -5   5      764.93      808.85     95.71 o 
  -9  -4   5       51.55       22.19     52.73 o 
  -8  -4   5      166.24      166.43     42.67 o 
  -7  -4   5       53.62       28.52     32.86 o 
  -6  -4   5      241.21      265.35     37.91 o 
  -5  -4   5      673.41      706.40     47.78 o 
  -4  -4   5     1218.06     1157.45     30.25 o 
  -3  -4   5     2829.01     2637.21     46.72 o 
  -2  -4   5       32.43        8.88     10.03 o 
  -1  -4   5     3223.36     3538.52     40.22 o 
   0  -4   5      116.70      130.92      9.30 o 
   1  -4   5     5304.33     4842.57     55.89 o 
   2  -4   5     6767.80     7292.39     90.32 o 
   3  -4   5       30.14       57.12     12.72 o 
   4  -4   5      102.49       95.88     14.50 o 
   5  -4   5       85.61       76.91     16.21 o 
   6  -4   5     2734.21     2687.89     76.91 o 
   7  -4   5       88.48       71.84     24.05 o 
   8  -4   5      143.74      171.83     33.44 o 
   9  -4   5       60.92       95.56     28.76 o 
  10  -4   5      956.52     1099.99     87.29 o 
  -9  -3   5      641.07      704.01     87.77 o 
  -8  -3   5       50.48       12.36     33.65 o 
  -7  -3   5     1382.47     1310.27     63.43 o 
  -6  -3   5       19.44       63.27     28.64 o 
  -5  -3   5      307.60      308.68     26.56 o 
  -4  -3   5     6525.07     6739.83    119.88 o 
  -3  -3   5      204.25      127.93     11.14 o 
  -2  -3   5     5644.67     5897.60     96.20 o 
  -1  -3   5      566.85      610.04     12.84 o 
   0  -3   5       73.78       81.95      8.21 o 
   1  -3   5     1651.19     1600.90     22.96 o 
   2  -3   5     9988.70    10197.61    139.89 o 
   3  -3   5       40.88       38.99     17.79 o 
   4  -3   5       10.90       -5.20     11.70 o 
   5  -3   5      428.03      426.56     21.38 o 
   6  -3   5      321.94      334.82     36.49 o 
   7  -3   5     4510.09     4656.13    178.20 o 
   8  -3   5        8.24       21.45     38.27 o 
   9  -3   5       31.60       52.46     39.62 o 
  10  -3   5       91.22       90.19     41.83 o 
  -9  -2   5       46.92       10.04     29.25 o 
  -8  -2   5      437.82      406.46     41.05 o 
  -7  -2   5      264.63      264.75     36.04 o 
  -6  -2   5     4093.27     3878.68     82.09 o 
  -5  -2   5        5.61       -0.25     14.85 o 
  -4  -2   5     2681.02     2928.19     63.04 o 
  -3  -2   5     1563.76     1562.06     41.76 o 
  -2  -2   5       20.00       27.58      8.51 o 
  -1  -2   5    17964.55    18247.33    176.63 o 
   0  -2   5        4.42        1.00      7.08 o 
   1  -2   5     1077.41     1046.41     21.12 o 
   2  -2   5     1145.73     1259.04     26.22 o 
   3  -2   5     3002.73     2969.10     52.79 o 
   4  -2   5     6786.15     6818.58    127.41 o 
   5  -2   5      340.64      309.23     32.27 o 
   6  -2   5     1211.06     1269.11     40.79 o 
   7  -2   5      137.21      158.10     31.17 o 
   8  -2   5     1441.51     1509.87     90.00 o 
   9  -2   5      230.34      237.09     45.47 o 
  10  -2   5      108.74      122.10     39.82 o 
  -9  -1   5       44.69      135.06     58.31 o 
  -8  -1   5      138.54      130.86     53.60 o 
  -7  -1   5     1096.71     1095.16     39.10 o 
  -6  -1   5      577.55      667.27     31.00 o 
  -5  -1   5     4856.28     4643.46     85.30 o 
  -4  -1   5     2182.86     2087.22     53.56 o 
  -3  -1   5     3031.12     3145.61     53.42 o 
  -2  -1   5      179.45      212.15      9.69 o 
  -1  -1   5       42.24       78.69      6.95 o 
   0  -1   5      975.05      828.37     19.64 o 
   1  -1   5      852.29      878.96     18.22 o 
   2  -1   5      281.26      240.23     16.56 o 
   3  -1   5      717.00      687.32     24.75 o 
   4  -1   5     5397.59     5189.81     89.22 o 
   5  -1   5      971.39      970.60     38.39 o 
   6  -1   5       47.38        0.60     18.09 o 
   7  -1   5      267.62      302.46     36.20 o 
   8  -1   5        0.26      -14.60     27.40 o 
   9  -1   5      940.55     1221.00     82.63 o 
  10  -1   5       46.86       60.88     36.12 o 
 -10   0   5       45.62       71.92     61.20 o 
  -9   0   5      118.95      118.26     57.36 o 
  -8   0   5      723.15      729.38     72.94 o 
  -7   0   5        0.75      -19.20     37.71 o 
  -6   0   5      693.84      647.23     26.67 o 
  -5   0   5      515.82      491.22     22.87 o 
  -4   0   5     9621.14     9389.36    143.49 o 
  -3   0   5     5127.65     5214.92     86.09 o 
  -2   0   5    10375.83    10149.07    148.34 o 
  -1   0   5     1999.43     2062.22     26.79 o 
   0   0   5      819.33      794.86     13.83 o 
   1   0   5    13164.62    13761.22    131.39 o 
   2   0   5      429.24      382.60     39.39 o 
   3   0   5       44.80       32.08     20.51 o 
   4   0   5       17.72       15.83     15.02 o 
   5   0   5     1472.52     1519.60     69.92 o 
   6   0   5     1395.94     1329.63     49.45 o 
   7   0   5      864.47      952.55    129.62 o 
   8   0   5      102.39       82.81     33.78 o 
   9   0   5       69.01      111.09     36.44 o 
  -9   1   5      129.76       79.17     53.54 o 
  -8   1   5       81.83      129.97     74.48 o 
  -7   1   5     5426.97     5289.04    157.20 o 
  -6   1   5       14.80       -1.62     12.63 o 
  -5   1   5      372.84      428.16     29.27 o 
  -4   1   5     1754.11     1675.72     39.72 o 
  -3   1   5     3364.09     3127.04     57.70 o 
  -2   1   5     3793.52     3885.57     55.53 o 
  -1   1   5      955.56     1070.89     15.19 o 
   0   1   5    26091.78    27202.93    215.45 o 
   1   1   5     1494.04     1616.33     26.74 o 
   2   1   5    28321.35    28488.61    476.93 o 
   3   1   5     3530.40     3975.78     77.93 o 
   4   1   5      238.22      233.68     20.42 o 
   5   1   5      725.49      742.50     38.44 o 
   6   1   5     2276.82     2320.51     63.90 o 
   7   1   5     1621.71     1793.93     71.57 o 
   8   1   5      638.83      683.66     60.76 o 
   9   1   5       98.72       78.59     39.76 o 
  -9   2   5       66.86       77.30     68.98 o 
  -8   2   5      294.54      323.43     86.72 o 
  -7   2   5     1353.60     1267.71     53.79 o 
  -6   2   5     2677.25     2722.22     66.86 o 
  -5   2   5       17.19       16.07     12.99 o 
  -4   2   5      544.39      557.64     32.75 o 
  -3   2   5      108.36      130.59     16.56 o 
  -2   2   5     2368.58     2347.62     41.49 o 
  -1   2   5    12680.97    12442.29    115.22 o 
   0   2   5      472.80      493.01     12.00 o 
   1   2   5      147.16      156.17      8.31 o 
   2   2   5     1187.55     1342.73     34.87 o 
   3   2   5     3690.18     3459.90    109.14 o 
   4   2   5     1718.72     1785.11     90.88 o 
   5   2   5     1674.05     1638.61     57.23 o 
   6   2   5     2887.25     2791.55     88.80 o 
   7   2   5      437.92      510.70     44.00 o 
   8   2   5     3320.21     3268.56    124.65 o 
   9   2   5      133.76       99.99     47.62 o 
  -8   3   5      430.95      429.99     36.65 o 
  -7   3   5       58.42       60.57     23.18 o 
  -6   3   5        4.58       -0.42     22.80 o 
  -5   3   5     3860.88     3642.34     82.74 o 
  -4   3   5     1462.92     1517.86     46.91 o 
  -3   3   5     3116.15     3403.27     52.62 o 
  -2   3   5     1419.39     1445.26     28.12 o 
  -1   3   5     6615.94     6646.17     64.98 o 
   0   3   5    28453.84    29997.06    252.11 o 
   1   3   5      226.01      295.59     16.53 o 
   2   3   5        1.24       -3.69      9.27 o 
   3   3   5     1268.17     1403.46     33.89 o 
   4   3   5     3453.72     3575.82     80.80 o 
   5   3   5     1511.67     1538.85    108.39 o 
   6   3   5      733.85      883.16     63.09 o 
   7   3   5      974.34      952.05     77.04 o 
   8   3   5      218.26      203.10     49.81 o 
   9   3   5      267.69      381.75     59.31 o 
  -9   4   5      163.39      196.57     44.94 o 
  -8   4   5      554.15      660.03     65.77 o 
  -7   4   5       98.99       90.29     30.27 o 
  -6   4   5      252.68      312.14     39.27 o 
  -5   4   5       10.01       12.31     11.38 o 
  -4   4   5     3675.68     3645.46     58.62 o 
  -3   4   5       52.44       16.24     12.71 o 
  -2   4   5      688.88      693.11     17.09 o 
  -1   4   5     2586.46     2646.73     35.51 o 
   0   4   5     2221.77     2329.21     31.51 o 
   1   4   5     2331.73     2216.13     30.62 o 
   2   4   5      119.63      172.60     17.58 o 
   3   4   5        0.18        8.28     13.55 o 
   4   4   5     2470.50     2659.47    173.13 o 
   5   4   5     5902.19     5709.27    142.00 o 
   6   4   5      930.92      983.81     58.60 o 
   7   4   5      185.00      241.63     49.81 o 
   8   4   5      248.10      242.50     55.76 o 
   9   4   5       71.60      151.78     65.38 o 
 -10   5   5       48.60       83.72     45.26 o 
  -9   5   5      200.55      261.81     54.45 o 
  -8   5   5       51.50       35.49     24.70 o 
  -7   5   5      541.16      547.65     38.11 o 
  -6   5   5        8.84        1.66     20.04 o 
  -5   5   5       26.40        3.47     18.37 o 
  -4   5   5     1036.18     1106.66     31.87 o 
  -3   5   5    11640.62    11850.90    165.16 o 
  -2   5   5       71.08       87.33     10.50 o 
  -1   5   5      278.10      355.45     15.22 o 
   0   5   5       17.22       19.42      8.42 o 
   1   5   5      387.01      346.42     13.11 o 
   2   5   5     7162.14     7305.11     89.91 o 
   3   5   5       37.77       73.38     13.72 o 
   4   5   5      461.27      425.02     46.99 o 
   5   5   5        4.87        8.68     34.77 o 
   6   5   5      456.93      760.53    132.06 o 
   7   5   5     1563.01     1499.85     94.46 o 
   8   5   5      222.45      242.77     59.22 o 
  -9   6   5       11.55      -23.50     44.41 o 
  -8   6   5      138.78      166.97     34.21 o 
  -7   6   5      487.92      592.90     94.36 o 
  -6   6   5     5847.48     5690.29    174.24 o 
  -5   6   5      317.21      313.62     33.92 o 
  -4   6   5      444.45      459.10     35.88 o 
  -3   6   5      111.61      121.60     15.06 o 
  -2   6   5     5825.41     5534.73     67.96 o 
  -1   6   5     2536.52     2561.19     38.85 o 
   0   6   5      805.05      784.37     34.16 o 
   1   6   5      227.24      212.07     13.26 o 
   2   6   5       37.60       30.60     10.69 o 
   3   6   5     4851.16     4726.10     92.25 o 
   4   6   5     3074.00     3139.79     98.59 o 
   5   6   5     1360.95     1207.74     65.09 o 
   6   6   5      218.99      224.00     55.52 o 
   7   6   5     1053.88     1194.53     93.06 o 
   8   6   5      177.38      277.41     63.16 o 
  -9   7   5       25.59      -11.78     53.64 o 
  -8   7   5        6.01      -25.39     33.91 o 
  -7   7   5      718.03      663.76     48.98 o 
  -6   7   5     1379.73     1371.66     66.56 o 
  -5   7   5     6913.85     6925.14    171.59 o 
  -4   7   5      498.55      444.76     40.04 o 
  -3   7   5       16.09       24.94     16.73 o 
  -2   7   5       15.50        7.44     12.83 o 
  -1   7   5     3300.13     3292.22     53.96 o 
   0   7   5     6279.93     6089.22     83.99 o 
   1   7   5       71.28       59.14     12.18 o 
   2   7   5      154.73      163.93     15.82 o 
   3   7   5     4269.40     4277.14     89.97 o 
   4   7   5      685.37      752.79     53.21 o 
   5   7   5      133.66      154.01     48.71 o 
   6   7   5      180.76      196.41     55.56 o 
   7   7   5      109.38      173.68     60.41 o 
  -9   8   5      502.61      607.16     96.32 o 
  -8   8   5      603.13      541.53     87.88 o 
  -7   8   5        3.53      -52.28     32.41 o 
  -6   8   5       81.88       54.76     34.17 o 
  -5   8   5      338.32      310.73     41.23 o 
  -4   8   5      459.89      435.34     34.19 o 
  -3   8   5     1065.10     1073.68     40.53 o 
  -2   8   5        0.35       -2.22     14.98 o 
  -1   8   5       28.91       22.30     15.50 o 
   0   8   5     3716.81     3677.48     61.13 o 
   1   8   5     2614.58     2607.76     58.89 o 
   2   8   5      898.37      876.54     43.46 o 
   3   8   5       13.54      -24.97     18.90 o 
   4   8   5        0.23       78.58     35.00 o 
   5   8   5     2007.15     1991.04    113.89 o 
   6   8   5        1.82       -2.96     50.32 o 
   7   8   5       35.85       32.95     58.29 o 
  -8   9   5     1039.95     1275.38    130.61 o 
  -7   9   5       54.04       54.82     65.76 o 
  -6   9   5       66.95      105.46     39.74 o 
  -5   9   5      252.10      246.89     43.35 o 
  -4   9   5      604.09      623.65     41.05 o 
  -3   9   5     3375.20     3356.08     68.15 o 
  -2   9   5      263.52      296.21     23.48 o 
  -1   9   5      318.62      300.14     25.98 o 
   0   9   5     1309.83     1242.74     44.21 o 
   1   9   5     5111.25     5063.96     87.12 o 
   2   9   5     2480.00     2508.36     53.70 o 
   3   9   5       35.53      -17.34     23.22 o 
   4   9   5       12.35       18.80     49.49 o 
   5   9   5      162.12       57.55     53.94 o 
   6   9   5      779.66      833.95     92.11 o 
  -8  10   5      268.53      222.83     86.88 o 
  -7  10   5      601.76      614.43    102.98 o 
  -6  10   5      657.07      567.63    100.57 o 
  -5  10   5        3.73        4.00     37.35 o 
  -4  10   5       64.61       58.88     30.34 o 
  -3  10   5      152.23      112.71     24.11 o 
  -2  10   5     4115.33     4085.96     97.69 o 
  -1  10   5       15.10        4.25     23.42 o 
   0  10   5        2.16       -6.42     21.46 o 
   1  10   5      762.79      774.23     38.63 o 
   2  10   5      304.50      330.32     24.45 o 
   3  10   5     1615.75     1697.37     73.43 o 
   4  10   5       67.46       39.18     87.83 o 
   5  10   5      343.36      425.89     80.44 o 
  -7  11   5      191.23      221.80     89.53 o 
  -6  11   5      321.26      448.84    101.27 o 
  -5  11   5     1865.13     1860.35    111.26 o 
  -4  11   5        5.45       25.04     32.26 o 
  -3  11   5      150.63      145.55     29.68 o 
  -2  11   5       21.43        0.38     26.88 o 
  -1  11   5     1218.85     1175.96     60.55 o 
   0  11   5      603.25      555.73     40.32 o 
   1  11   5       80.15      102.87     27.37 o 
   2  11   5      384.98      304.60     43.21 o 
   3  11   5      102.73      152.74     44.91 o 
   4  11   5     1232.48     1244.67    108.03 o 
  -6  12   5      242.69      207.33     93.85 o 
  -5  12   5      326.99      365.32    103.24 o 
  -4  12   5     1530.93     1610.90     72.86 o 
  -3  12   5      263.94      267.24     37.39 o 
  -2  12   5      323.56      344.61     43.79 o 
  -1  12   5       35.22       -4.04     31.75 o 
   0  12   5     1424.86     1510.42     54.96 o 
   1  12   5      395.98      408.46     39.82 o 
   2  12   5      125.94      128.33     77.71 o 
   3  12   5      132.25       76.71     53.61 o 
  -5  13   5      776.96      802.99    139.58 o 
  -4  13   5      888.07      911.10     77.87 o 
  -3  13   5      102.63      115.62     40.66 o 
  -2  13   5       51.17       63.16     38.28 o 
  -1  13   5        2.03      -16.47     32.88 o 
   0  13   5      359.65      315.82     76.00 o 
   1  13   5     1431.92     1409.50     71.06 o 
   2  13   5      153.68      191.56     65.93 o 
  -2  14   5     1040.05     1027.57     90.51 o 
  -1  14   5       29.59       57.83     32.34 o 
   0 -14   6      213.64      152.75     40.02 o 
   1 -14   6      531.13      511.89     53.45 o 
   2 -14   6      381.01      412.66     63.11 o 
   3 -14   6      444.51      477.60     52.11 o 
  -2 -13   6      424.57      457.26     85.98 o 
  -1 -13   6     1620.14     1745.71     69.24 o 
   0 -13   6      472.11      451.62     47.20 o 
   1 -13   6        2.37       -3.01     34.39 o 
   2 -13   6      101.47       71.22     38.99 o 
   3 -13   6        3.57      -45.14     34.94 o 
   4 -13   6     2869.56     3172.70    121.63 o 
   5 -13   6      372.76      375.49     46.32 o 
  -3 -12   6       69.68       58.71     39.87 o 
  -2 -12   6      172.17      128.46     56.23 o 
  -1 -12   6      591.67      572.85     68.26 o 
   0 -12   6     1224.24     1146.84     60.17 o 
   1 -12   6      370.49      390.45     43.68 o 
   2 -12   6       99.52       84.61     58.74 o 
   3 -12   6      911.00      994.28     57.82 o 
   4 -12   6       63.07       29.36     28.30 o 
   5 -12   6     1977.29     2008.72    179.41 o 
   6 -12   6      472.26      601.50    115.38 o 
  -5 -11   6      636.76      690.25     79.10 o 
  -4 -11   6      129.50      189.71     55.01 o 
  -3 -11   6     1218.93     1278.65     63.63 o 
  -2 -11   6       60.75       36.02     36.37 o 
  -1 -11   6      203.78      166.60     24.78 o 
   0 -11   6      506.44      452.65     40.78 o 
   1 -11   6      686.25      835.20     51.40 o 
   2 -11   6     1989.70     1970.66     89.13 o 
   3 -11   6      139.58      121.98     23.28 o 
   4 -11   6      363.38      316.83     39.36 o 
   5 -11   6      256.76      240.23     54.25 o 
   6 -11   6     1537.52     1678.40    158.79 o 
   7 -11   6       56.26       -0.51     72.89 o 
  -5 -10   6      707.61      635.97     67.46 o 
  -4 -10   6     1561.12     1414.52     92.34 o 
  -3 -10   6       19.78      -27.50     39.78 o 
  -2 -10   6     2936.84     2889.20     81.02 o 
  -1 -10   6       26.11       67.67     34.62 o 
   0 -10   6      115.65       95.15     20.75 o 
   1 -10   6     1716.24     1718.50     66.19 o 
   2 -10   6      569.46      650.68     52.75 o 
   3 -10   6      464.09      502.57     27.74 o 
   4 -10   6      190.14      169.50     32.36 o 
   5 -10   6      263.45      236.31     57.76 o 
   6 -10   6      125.45       95.44     69.53 o 
   7 -10   6     1075.14      942.19    124.39 o 
   8 -10   6      121.28      145.80     77.88 o 
  -6  -9   6      321.23      347.03     58.47 o 
  -5  -9   6      884.11      811.62     71.22 o 
  -4  -9   6       51.61       38.00     42.19 o 
  -3  -9   6      676.79      609.57     56.59 o 
  -2  -9   6      592.27      558.43     38.89 o 
  -1  -9   6     2169.58     2090.38     49.82 o 
   0  -9   6      337.30      325.94     27.03 o 
   1  -9   6      480.88      483.80     33.82 o 
   2  -9   6     1060.58     1081.94     35.93 o 
   3  -9   6       89.10       69.00     20.94 o 
   4  -9   6     1839.35     2019.88     65.78 o 
   5  -9   6      515.95      421.18     66.93 o 
   6  -9   6      158.93      115.43     50.69 o 
   7  -9   6      225.16      179.63     71.42 o 
   8  -9   6      903.25      790.87    108.66 o 
  -7  -8   6        7.27       28.72     46.85 o 
  -6  -8   6      672.98      812.65     70.33 o 
  -5  -8   6     1393.86     1385.24     78.53 o 
  -4  -8   6      182.77      279.12     52.03 o 
  -3  -8   6       58.99       69.09     35.21 o 
  -2  -8   6      372.83      415.47     32.82 o 
  -1  -8   6     1470.23     1438.13     42.34 o 
   0  -8   6     4764.24     4625.02     62.17 o 
   1  -8   6      734.81      789.11     25.70 o 
   2  -8   6      190.43      175.68     23.83 o 
   3  -8   6       41.79       49.90     17.77 o 
   4  -8   6      299.36      304.00     30.44 o 
   5  -8   6     2185.34     2213.51     90.99 o 
   6  -8   6      303.04      304.79     47.83 o 
   7  -8   6       19.64      -28.39     61.58 o 
   8  -8   6      241.66      194.93     70.81 o 
   9  -8   6      272.98      298.78     81.09 o 
  -7  -7   6       26.85        5.54     43.69 o 
  -6  -7   6       59.57       12.93     39.51 o 
  -5  -7   6      683.94      748.27     60.63 o 
  -4  -7   6       79.36      117.91     36.78 o 
  -3  -7   6     2628.63     2512.77    113.07 o 
  -2  -7   6       32.14      -11.71     21.82 o 
  -1  -7   6     2075.20     2087.62     37.26 o 
   0  -7   6      587.90      535.19     22.35 o 
   1  -7   6     1161.47     1063.38     26.96 o 
   2  -7   6     2016.59     1965.99     58.41 o 
   3  -7   6      199.12      226.11     20.70 o 
   4  -7   6     2289.11     2304.98     63.24 o 
   5  -7   6      376.16      357.14     81.81 o 
   6  -7   6     2149.98     2163.84     87.88 o 
   7  -7   6        9.73       26.78     37.83 o 
   8  -7   6       72.17      -26.12     50.97 o 
   9  -7   6       53.75       89.85     60.92 o 
  -8  -6   6      182.63      126.17     50.01 o 
  -7  -6   6     1044.90      984.54     74.86 o 
  -6  -6   6       35.61       21.17     42.72 o 
  -5  -6   6       37.65        5.14     34.00 o 
  -4  -6   6     1684.81     1703.42     72.12 o 
  -3  -6   6     2404.28     2173.11     56.21 o 
  -2  -6   6     6223.24     6409.58     80.38 o 
  -1  -6   6      218.29      229.64     12.56 o 
   0  -6   6      591.96      555.62     22.17 o 
   1  -6   6      672.37      680.65     20.91 o 
   2  -6   6     6888.25     6716.41     84.90 o 
   3  -6   6      693.69      637.47     57.59 o 
   4  -6   6     1696.12     1744.36     55.44 o 
   5  -6   6     2596.84     2683.11     92.03 o 
   6  -6   6       19.15       13.77     29.35 o 
   7  -6   6     2176.03     2220.50     86.07 o 
   8  -6   6       49.24       -3.31     55.25 o 
   9  -6   6        5.58        8.24     53.40 o 
  -8  -5   6      253.82      390.22     60.59 o 
  -7  -5   6      176.19      156.57     43.13 o 
  -6  -5   6      327.54      250.87     41.69 o 
  -5  -5   6      636.16      603.93     50.03 o 
  -4  -5   6      254.81      269.78     67.21 o 
  -3  -5   6     1683.83     1637.22     43.49 o 
  -2  -5   6       60.46       64.50      9.09 o 
  -1  -5   6    12136.74    11970.31    114.60 o 
   0  -5   6      140.31      132.73     12.33 o 
   1  -5   6     1034.32     1079.88     25.65 o 
   2  -5   6      678.24      629.65     19.87 o 
   3  -5   6     2625.32     2433.91     70.51 o 
   4  -5   6     2855.27     2778.96    117.07 o 
   5  -5   6      268.78      260.96     34.94 o 
   6  -5   6     1434.18     1365.50     63.15 o 
   7  -5   6       18.44        7.57     28.73 o 
   8  -5   6     1566.34     1528.54     68.81 o 
   9  -5   6      151.24      182.28     56.50 o 
  -9  -4   6       68.04       80.19     40.01 o 
  -8  -4   6       11.85       26.67     37.62 o 
  -7  -4   6      289.25      233.48     41.44 o 
  -6  -4   6     1275.89     1287.57     66.19 o 
  -5  -4   6     4223.86     4106.78    142.48 o 
  -4  -4   6      470.48      472.47     33.22 o 
  -3  -4   6       79.20       98.85     16.99 o 
  -2  -4   6      665.52      653.04     33.51 o 
  -1  -4   6      211.85      254.04     15.30 o 
   0  -4   6     6701.12     6753.60     71.33 o 
   1  -4   6      150.44      155.36     13.08 o 
   2  -4   6      852.29      926.89     22.04 o 
   3  -4   6     2473.34     2451.46     45.11 o 
   4  -4   6     3933.74     3870.67     78.35 o 
   5  -4   6     2716.18     2581.59     88.71 o 
   6  -4   6      495.43      593.69     39.32 o 
   7  -4   6      755.72      737.23     64.31 o 
   8  -4   6       71.78       95.95     61.00 o 
   9  -4   6     1284.30     1464.84     63.55 o 
  10  -4   6      202.92      180.49     53.86 o 
  -9  -3   6      419.89      465.68     50.07 o 
  -8  -3   6     1527.95     1466.01     71.78 o 
  -7  -3   6       72.18       26.29     30.45 o 
  -6  -3   6      164.74      199.03     65.73 o 
  -5  -3   6      287.05      270.21     16.31 o 
  -4  -3   6     1039.63     1061.11     32.47 o 
  -3  -3   6     7064.87     7334.22    135.66 o 
  -2  -3   6     2967.84     3290.33     62.82 o 
  -1  -3   6     3443.98     3238.57     38.38 o 
   0  -3   6        1.81        4.37      7.69 o 
   1  -3   6     5874.46     5772.18     68.62 o 
   2  -3   6      514.31      500.82     15.95 o 
   3  -3   6       95.40      152.01     16.96 o 
   4  -3   6     2408.79     2443.00     50.65 o 
   5  -3   6      264.65      294.55     20.07 o 
   6  -3   6     4910.60     4986.58     97.16 o 
   7  -3   6      614.54      639.73     35.56 o 
   8  -3   6      145.95      180.56     29.82 o 
   9  -3   6      118.51       58.40     42.97 o 
  10  -3   6      368.23      303.66     55.26 o 
  -9  -2   6      402.30      389.74     41.46 o 
  -8  -2   6       80.54       69.18     31.20 o 
  -7  -2   6     3322.16     3254.03     94.93 o 
  -6  -2   6       86.94       57.61     20.23 o 
  -5  -2   6      214.59      206.03     21.89 o 
  -4  -2   6      552.14      581.68     42.04 o 
  -3  -2   6    10847.99    11405.22    133.43 o 
  -2  -2   6      343.49      336.66     18.30 o 
  -1  -2   6       28.86       36.07      5.99 o 
   0  -2   6     2395.56     2405.36     49.74 o 
   1  -2   6      407.21      353.50     12.04 o 
   2  -2   6    17117.74    16667.07    223.21 o 
   3  -2   6      448.59      461.25     25.15 o 
   4  -2   6        0.00        6.08     11.55 o 
   5  -2   6       24.43       10.09     14.39 o 
   6  -2   6     1202.19     1302.28     69.05 o 
   7  -2   6      565.50      625.58    149.11 o 
   8  -2   6       14.10       19.73     38.59 o 
   9  -2   6       29.77       12.70     39.26 o 
  10  -2   6        9.38       12.70     38.03 o 
  -9  -1   6      158.38      153.17     57.45 o 
  -8  -1   6      611.14      595.69     51.56 o 
  -7  -1   6        0.25      -10.22     17.00 o 
  -6  -1   6     4035.08     4038.42     81.69 o 
  -5  -1   6     1681.21     1720.33     45.79 o 
  -4  -1   6     2701.40     2754.37     58.79 o 
  -3  -1   6     1257.94     1086.59     29.30 o 
  -2  -1   6     7234.32     7225.97     77.20 o 
  -1  -1   6    28316.79    29073.29    295.30 o 
   0  -1   6       43.78       55.86      6.20 o 
   1  -1   6    11111.94    10625.64    110.33 o 
   2  -1   6       23.39       16.62     11.56 o 
   3  -1   6     6223.11     6037.14    228.47 o 
   4  -1   6     2834.36     2555.89    102.95 o 
   5  -1   6     2269.63     2363.09     64.00 o 
   6  -1   6      901.67      861.97     41.10 o 
   7  -1   6      112.87       80.28     30.29 o 
   8  -1   6      979.07      964.50    122.26 o 
   9  -1   6      359.05      379.84     56.27 o 
  10  -1   6        3.33       37.19     38.68 o 
 -10   0   6      342.24      349.28     74.63 o 
  -9   0   6      772.81      765.17     82.23 o 
  -8   0   6       20.47       -6.90     45.97 o 
  -7   0   6      289.99      316.52     26.33 o 
  -6   0   6      532.18      616.35     24.68 o 
  -5   0   6     4405.22     4262.38     79.87 o 
  -4   0   6      161.69      113.45     15.20 o 
  -3   0   6       14.77       17.87     12.39 o 
  -2   0   6     2643.78     2731.70     41.26 o 
  -1   0   6     5670.42     5944.25     58.26 o 
   0   0   6    21381.75    21410.35    180.29 o 
   1   0   6      720.77      714.85     16.40 o 
   2   0   6      501.90      472.03     30.33 o 
   3   0   6       59.09      129.93     21.55 o 
   4   0   6     9947.35    10273.90    186.07 o 
   5   0   6     1032.64     1089.10     44.49 o 
   6   0   6       32.78       15.48     18.20 o 
   7   0   6      133.94      139.14     57.72 o 
   8   0   6       23.05      -11.99     32.35 o 
   9   0   6      335.08      483.42     68.96 o 
  -9   1   6      254.23      377.80    104.31 o 
  -8   1   6      725.69      795.26     72.15 o 
  -7   1   6       52.49       11.66     16.01 o 
  -6   1   6     2150.16     2170.03     52.34 o 
  -5   1   6       58.08       41.65     14.54 o 
  -4   1   6     4506.52     4421.80     79.45 o 
  -3   1   6     2814.85     2880.41     65.60 o 
  -2   1   6     1298.19     1240.57     23.42 o 
  -1   1   6      212.16      221.59      7.66 o 
   0   1   6     1932.24     1949.57     22.59 o 
   1   1   6    20031.64    21475.87    192.70 o 
   2   1   6      216.53      200.73     19.26 o 
   3   1   6      824.52      986.98     38.28 o 
   4   1   6     2071.92     2058.39     54.86 o 
   5   1   6     2561.90     2533.50     65.76 o 
   6   1   6     1603.55     1552.52     64.58 o 
   7   1   6        2.61       -4.42     31.91 o 
   8   1   6     1092.10     1056.60     81.18 o 
   9   1   6       15.26       30.72     39.65 o 
  -9   2   6      104.57        0.55    152.79 o 
  -8   2   6      555.46      621.78     48.43 o 
  -7   2   6      152.58      167.99     22.50 o 
  -6   2   6      339.88      401.79     39.99 o 
  -5   2   6     2069.16     2165.50     58.64 o 
  -4   2   6      115.61      130.54     18.41 o 
  -3   2   6    12470.85    12988.86    161.54 o 
  -2   2   6     5437.80     5561.47     78.44 o 
  -1   2   6      163.08      183.23      7.43 o 
   0   2   6     4586.35     4812.92     49.83 o 
   1   2   6     1838.92     1765.54     26.36 o 
   2   2   6     1718.58     1659.93     37.95 o 
   3   2   6     4825.65     5493.06    104.08 o 
   4   2   6     1783.76     1725.41     51.82 o 
   5   2   6      385.07      426.18     34.22 o 
   6   2   6      294.30      267.82     41.87 o 
   7   2   6     2295.44     2715.82    147.42 o 
   8   2   6       71.89       25.32     39.08 o 
   9   2   6      123.55      114.68     45.80 o 
  -9   3   6        7.58      -22.01     30.47 o 
  -8   3   6      976.55     1133.05     71.30 o 
  -7   3   6      230.79      164.63     32.66 o 
  -6   3   6     1374.01     1385.49     49.70 o 
  -5   3   6       60.59       72.10     18.76 o 
  -4   3   6     1011.18      948.23     23.50 o 
  -3   3   6     2302.83     2419.27     42.74 o 
  -2   3   6     7561.03     7669.68     84.26 o 
  -1   3   6     5167.02     5331.56     53.24 o 
   0   3   6       31.40       35.94      6.78 o 
   1   3   6     4502.64     4992.39     54.29 o 
   2   3   6       40.53       74.28     12.82 o 
   3   3   6     8911.58     9131.35    201.65 o 
   4   3   6     1526.11     1656.34     41.60 o 
   5   3   6      878.45      912.55     52.01 o 
   6   3   6      861.93      832.39     53.12 o 
   7   3   6     3938.33     3847.17    127.64 o 
   8   3   6      105.07      168.25     49.41 o 
   9   3   6      169.73      205.53     65.93 o 
  -9   4   6      308.54      332.70     53.97 o 
  -8   4   6      113.47      128.78     43.92 o 
  -7   4   6     1124.24     1200.37    116.53 o 
  -6   4   6       69.78       89.09     29.28 o 
  -5   4   6     4748.82     4804.37     84.83 o 
  -4   4   6       95.37      106.36     15.90 o 
  -3   4   6     2657.37     2842.60     62.85 o 
  -2   4   6      305.56      259.74     12.64 o 
  -1   4   6     2976.66     2778.95     37.53 o 
   0   4   6     1876.75     1744.55     27.26 o 
   1   4   6      807.05      940.36     29.84 o 
   2   4   6     9187.33     9393.23    160.59 o 
   3   4   6      400.75      358.51     18.11 o 
   4   4   6     7316.35     7614.34    169.95 o 
   5   4   6     3355.76     3320.63    102.11 o 
   6   4   6     3201.24     3202.39    104.88 o 
   7   4   6      358.85      491.76     49.00 o 
   8   4   6      149.09      158.22     52.38 o 
   9   4   6      827.15      842.23     81.97 o 
 -10   5   6       21.73       37.81     46.31 o 
  -9   5   6     1081.36     1345.64     99.65 o 
  -8   5   6        7.63      -35.36     23.52 o 
  -7   5   6       12.87       34.77     23.75 o 
  -6   5   6     3299.41     3342.16    133.61 o 
  -5   5   6      828.46      877.67     39.11 o 
  -4   5   6      871.54      882.27     35.65 o 
  -3   5   6       76.60       38.56     14.70 o 
  -2   5   6       19.30       26.15      9.34 o 
  -1   5   6     1407.54     1385.93     26.09 o 
   0   5   6     2962.32     2932.04     47.67 o 
   1   5   6     1391.12     1341.87     26.49 o 
   2   5   6      866.32      963.96     24.59 o 
   3   5   6       84.19       96.15     20.74 o 
   4   5   6      135.09      152.38     40.30 o 
   5   5   6     6218.39     6164.81    155.03 o 
   6   5   6        2.82       27.08     42.42 o 
   7   5   6      164.90      122.88     52.15 o 
   8   5   6        6.14      -27.84     68.59 o 
  -9   6   6      310.37      268.36     64.96 o 
  -8   6   6     1455.63     1639.28     68.03 o 
  -7   6   6     3063.95     3222.99     97.16 o 
  -6   6   6     1526.92     1584.49     65.34 o 
  -5   6   6     1574.86     1651.64     70.42 o 
  -4   6   6       14.19       14.28     20.69 o 
  -3   6   6     4795.16     4975.82     73.80 o 
  -2   6   6      138.81      148.07     13.47 o 
  -1   6   6      694.44      655.80     27.79 o 
   0   6   6     2299.97     2323.78     41.89 o 
   1   6   6     2751.21     2737.71     44.10 o 
   2   6   6     4369.40     4412.73     62.40 o 
   3   6   6      390.49      432.13     47.74 o 
   4   6   6      316.14      280.72     65.43 o 
   5   6   6      297.89      310.64     54.52 o 
   6   6   6      738.76      706.24    108.35 o 
   7   6   6        3.24       -5.02     46.58 o 
   8   6   6      204.06      112.27     69.16 o 
  -9   7   6      231.85      202.14     66.88 o 
  -8   7   6      562.21      594.17     55.67 o 
  -7   7   6      246.47      248.69     38.53 o 
  -6   7   6      371.44      365.41     71.49 o 
  -5   7   6      790.08      757.88     52.95 o 
  -4   7   6      590.32      614.74     42.06 o 
  -3   7   6       36.94       57.18     19.00 o 
  -2   7   6     4154.59     4042.72     57.00 o 
  -1   7   6      480.46      543.90     23.29 o 
   0   7   6       22.11       20.12     12.65 o 
   1   7   6     1003.33      971.49     28.88 o 
   2   7   6      716.05      700.40     26.30 o 
   3   7   6      690.97      717.89     50.28 o 
   4   7   6        9.93       -1.53     28.96 o 
   5   7   6       75.35       56.09     34.82 o 
   6   7   6       70.87       24.51     54.03 o 
   7   7   6      273.80      481.55    108.72 o 
  -9   8   6      292.86      246.44     76.44 o 
  -8   8   6      521.75      385.83     84.87 o 
  -7   8   6       96.18       78.44     37.11 o 
  -6   8   6      372.29      437.04     45.81 o 
  -5   8   6      271.16      273.99     40.12 o 
  -4   8   6      717.44      612.39     50.67 o 
  -3   8   6     5237.76     5255.84     95.27 o 
  -2   8   6       42.10       37.98     16.64 o 
  -1   8   6     3984.82     3944.86     63.00 o 
   0   8   6      677.01      641.85     26.80 o 
   1   8   6      133.96      101.57     19.30 o 
   2   8   6     7917.26     7935.69    117.40 o 
   3   8   6      538.78      578.39     35.88 o 
   4   8   6     1356.64     1382.36     71.72 o 
   5   8   6        2.62       61.27     65.62 o 
   6   8   6       25.18       92.90     56.87 o 
   7   8   6      493.75      539.45     81.64 o 
  -8   9   6       51.57       15.19     67.70 o 
  -7   9   6      198.17      324.46     82.38 o 
  -6   9   6      342.24      330.27     46.86 o 
  -5   9   6       94.40       97.05     38.47 o 
  -4   9   6     1317.53     1454.96     59.00 o 
  -3   9   6      112.81       91.85     23.34 o 
  -2   9   6      834.57      812.26     33.37 o 
  -1   9   6     1627.51     1673.80     44.76 o 
   0   9   6     3109.39     3043.67     68.80 o 
   1   9   6        7.47       26.85     28.28 o 
   2   9   6       51.63       13.04     25.61 o 
   3   9   6      393.28      444.28     36.91 o 
   4   9   6        3.00       13.41     48.50 o 
   5   9   6      664.13      671.81     83.33 o 
   6   9   6      104.92      119.20     61.48 o 
  -8  10   6      117.58      102.54     76.13 o 
  -7  10   6      256.68      115.70     76.64 o 
  -6  10   6      156.08      112.04     73.57 o 
  -5  10   6     1168.08     1423.71     81.44 o 
  -4  10   6      451.87      517.12     44.48 o 
  -3  10   6      248.44      281.47     27.60 o 
  -2  10   6        2.54      -13.15     21.37 o 
  -1  10   6      199.09      201.42     28.89 o 
   0  10   6      652.90      685.56     49.34 o 
   1  10   6      544.91      477.81     37.74 o 
   2  10   6      555.06      588.81     31.34 o 
   3  10   6       20.64       53.94     34.20 o 
   4  10   6      400.98      332.43    100.64 o 
   5  10   6      133.75      107.89     65.99 o 
  -7  11   6      212.08      148.06     88.97 o 
  -6  11   6       54.08        7.00     71.60 o 
  -5  11   6        7.56       33.68     42.27 o 
  -4  11   6     1035.79     1075.33     60.10 o 
  -3  11   6       16.45       13.45     24.18 o 
  -2  11   6     2102.21     2128.97     78.13 o 
  -1  11   6      111.26       94.53     33.09 o 
   0  11   6       28.52        5.76     24.55 o 
   1  11   6      249.42      278.27     32.23 o 
   2  11   6      888.42      886.77     92.88 o 
   3  11   6      616.12      699.39     55.95 o 
   4  11   6       77.46       41.24    123.09 o 
  -6  12   6     1182.18     1380.61    158.96 o 
  -5  12   6       10.89        1.64     75.89 o 
  -4  12   6       31.43        3.75     33.39 o 
  -3  12   6     1405.19     1523.57    100.15 o 
  -2  12   6      187.53      161.44     39.62 o 
  -1  12   6     1265.05     1264.64     65.05 o 
   0  12   6       50.96       27.65     25.40 o 
   1  12   6        1.63       -4.06     25.93 o 
   2  12   6      380.09      318.05     57.81 o 
   3  12   6      334.25      346.68     69.22 o 
  -5  13   6      741.45      546.27    127.43 o 
  -4  13   6      455.89      453.26     64.06 o 
  -3  13   6      179.38      138.85     40.30 o 
  -2  13   6      118.09      159.15     42.61 o 
  -1  13   6        4.39       21.39     68.20 o 
   0  13   6     1248.95     1339.65     69.59 o 
   1  13   6       38.51      -24.45     63.62 o 
   1 -14   7       53.14       45.29     40.37 o 
   2 -14   7      715.31      815.27     62.27 o 
  -2 -13   7      949.24     1007.35    108.08 o 
  -1 -13   7       19.00        8.40     52.64 o 
   0 -13   7       28.12       13.09     32.89 o 
   1 -13   7      806.97      845.58     58.20 o 
   2 -13   7      454.87      500.29     52.66 o 
   3 -13   7      227.28      237.18     45.47 o 
   4 -13   7      286.42      456.05     74.96 o 
   5 -13   7      331.62      300.09     44.28 o 
  -3 -12   7      674.34      734.26     58.84 o 
  -2 -12   7      905.67      817.52    120.96 o 
  -1 -12   7     1132.09      948.64     52.72 o 
   0 -12   7       33.05      -10.45     42.78 o 
   1 -12   7      408.35      419.03     85.76 o 
   2 -12   7     1348.71     1260.55     67.79 o 
   3 -12   7       86.27       37.55     34.43 o 
   4 -12   7      861.33      918.77     46.95 o 
   5 -12   7      461.80      302.29     99.15 o 
   6 -12   7      476.73      505.01    111.97 o 
  -5 -11   7      854.18      936.40     94.78 o 
  -4 -11   7      197.13      247.49     58.64 o 
  -3 -11   7      672.36      648.86     51.71 o 
  -2 -11   7      353.22      332.75     42.54 o 
  -1 -11   7      366.63      360.92     30.61 o 
   0 -11   7      324.54      294.58     70.63 o 
   1 -11   7      206.25      160.71     57.06 o 
   2 -11   7       29.35      -19.83     30.83 o 
   3 -11   7       57.17       82.37     22.11 o 
   4 -11   7       57.18       30.51     26.20 o 
   5 -11   7     1521.82     1352.83     87.54 o 
   6 -11   7       37.45        6.51     71.21 o 
   7 -11   7       28.44        5.20     72.27 o 
  -5 -10   7      183.22      226.69     57.57 o 
  -4 -10   7       17.03       48.09     46.67 o 
  -3 -10   7     1712.68     1762.90     88.25 o 
  -2 -10   7       21.73       -4.09     28.46 o 
  -1 -10   7      694.05      691.87     54.74 o 
   0 -10   7     1112.53     1093.68     43.39 o 
   1 -10   7     1969.57     2094.51     73.07 o 
   2 -10   7       96.45      123.06     26.20 o 
   3 -10   7       25.74       22.37     18.93 o 
   4 -10   7     1402.44     1431.59    117.23 o 
   5 -10   7       28.88       60.66     57.18 o 
   6 -10   7      441.05      417.06     92.49 o 
   7 -10   7       10.24       22.72     67.50 o 
   8 -10   7      159.66       72.53     78.66 o 
  -6  -9   7        8.72      -37.64     46.40 o 
  -5  -9   7       38.85      -34.00     41.75 o 
  -4  -9   7     1007.93      946.29     84.95 o 
  -3  -9   7     1584.01     1555.25     78.24 o 
  -2  -9   7      867.44      951.43     48.50 o 
  -1  -9   7       27.08       14.89     16.19 o 
   0  -9   7     2530.16     2505.39     54.79 o 
   1  -9   7      466.88      481.87     29.24 o 
   2  -9   7     1730.70     1618.27     54.07 o 
   3  -9   7     2300.82     2129.30     47.43 o 
   4  -9   7       74.99       30.85     25.45 o 
   5  -9   7     2200.01     2131.25    137.49 o 
   6  -9   7      595.51      568.42     59.34 o 
   7  -9   7      504.75      545.65     95.79 o 
   8  -9   7      393.82      266.47     85.52 o 
  -7  -8   7       66.38       87.82     50.41 o 
  -6  -8   7      944.16      817.68     82.36 o 
  -5  -8   7       78.41       80.96     42.78 o 
  -4  -8   7       20.84       -4.33     36.33 o 
  -3  -8   7     2836.33     3017.33    101.12 o 
  -2  -8   7        6.10      -32.62     24.25 o 
  -1  -8   7     5979.34     5877.33     99.15 o 
   0  -8   7       35.42       32.46     13.29 o 
   1  -8   7     1849.09     1896.72     37.93 o 
   2  -8   7     3044.80     2852.32     53.46 o 
   3  -8   7     2361.41     2404.30     54.28 o 
   4  -8   7      450.76      497.88     35.61 o 
   5  -8   7       92.25        9.92     35.44 o 
   6  -8   7      507.96      504.67    106.13 o 
   7  -8   7      457.05      419.91     54.16 o 
   8  -8   7      723.42      874.96    106.15 o 
   9  -8   7       12.59       35.15     62.06 o 
  -7  -7   7      371.81      362.39     60.91 o 
  -6  -7   7     1769.37     1913.16     99.16 o 
  -5  -7   7     2619.82     2387.50     96.29 o 
  -4  -7   7     1398.51     1318.83     70.38 o 
  -3  -7   7      226.56      192.17     35.71 o 
  -2  -7   7     2310.77     2204.09     59.69 o 
  -1  -7   7      191.59      159.47     17.46 o 
   0  -7   7     5744.89     5469.01     71.50 o 
   1  -7   7      740.21      752.78     24.15 o 
   2  -7   7     1011.82      992.26     52.45 o 
   3  -7   7     4500.23     4335.05    135.57 o 
   4  -7   7      282.03      256.46     27.71 o 
   5  -7   7     3576.94     3395.37    111.91 o 
   6  -7   7       61.41       34.48     36.34 o 
   7  -7   7     1378.22     1324.52     76.35 o 
   8  -7   7       22.54       37.72     53.33 o 
   9  -7   7      387.67      421.01     82.37 o 
  -8  -6   7      185.20      130.33     66.96 o 
  -7  -6   7      269.50      204.85     47.13 o 
  -6  -6   7      853.59      728.57     58.71 o 
  -5  -6   7     2730.74     2603.98     94.27 o 
  -4  -6   7      150.01      138.95     44.35 o 
  -3  -6   7     2250.36     2198.68     98.42 o 
  -2  -6   7        4.52       -4.30     11.20 o 
  -1  -6   7     2711.99     2536.52     37.86 o 
   0  -6   7      342.77      325.17     16.12 o 
   1  -6   7     2524.24     2480.76     43.19 o 
   2  -6   7     1724.02     1684.86     36.83 o 
   3  -6   7      197.46      164.32     21.91 o 
   4  -6   7      339.17      317.36     26.45 o 
   5  -6   7      372.02      367.00     42.62 o 
   6  -6   7     1615.27     1690.01     82.62 o 
   7  -6   7      171.03      103.02     38.73 o 
   8  -6   7      334.86      277.97     46.63 o 
   9  -6   7      420.54      452.52     75.77 o 
  -8  -5   7        2.82      -36.44     48.59 o 
  -7  -5   7      906.42      913.28     63.94 o 
  -6  -5   7        6.61       -1.47     31.84 o 
  -5  -5   7      576.27      554.15     47.32 o 
  -4  -5   7      884.50      927.15     53.83 o 
  -3  -5   7     1166.06     1098.20     52.47 o 
  -2  -5   7     2675.06     2642.10     43.92 o 
  -1  -5   7       61.40       61.11      8.25 o 
   0  -5   7     6188.47     6067.48     72.94 o 
   1  -5   7      297.39      292.14     14.77 o 
   2  -5   7     3620.44     3618.93     47.11 o 
   3  -5   7     1055.04     1115.05     51.20 o 
   4  -5   7     1203.12     1090.84     48.02 o 
   5  -5   7     1641.47     1639.03     69.53 o 
   6  -5   7      425.33      409.63     48.17 o 
   7  -5   7      984.41     1064.43     70.40 o 
   8  -5   7       43.09       -0.59     43.02 o 
   9  -5   7       76.34       70.85     51.69 o 
  -9  -4   7        0.43        1.98     38.83 o 
  -8  -4   7      790.30      836.60     60.83 o 
  -7  -4   7      332.62      398.75     47.61 o 
  -6  -4   7     1456.98     1358.80    114.68 o 
  -5  -4   7      181.97      152.32     33.20 o 
  -4  -4   7       11.82       -0.37     17.89 o 
  -3  -4   7     4164.00     3956.13     78.36 o 
  -2  -4   7      161.53      153.16     14.22 o 
  -1  -4   7     2372.04     2262.34     32.14 o 
   0  -4   7       14.56        3.40      9.44 o 
   1  -4   7     3576.38     3432.88     49.29 o 
   2  -4   7      257.28      258.72     11.93 o 
   3  -4   7     8561.65     8540.77    121.99 o 
   4  -4   7     1088.13     1132.30     34.89 o 
   5  -4   7        1.61      -11.05     16.93 o 
   6  -4   7     3267.94     3314.84     94.66 o 
   7  -4   7      619.20      694.73     47.94 o 
   8  -4   7     1846.15     1786.45     70.64 o 
   9  -4   7       23.95       57.86     33.55 o 
  -9  -3   7      229.34      234.21     44.34 o 
  -8  -3   7      320.18      258.22     42.36 o 
  -7  -3   7      673.28      631.89     48.90 o 
  -6  -3   7       11.98       -0.48     26.95 o 
  -5  -3   7      183.32      246.42     42.14 o 
  -4  -3   7      240.82      264.38     15.40 o 
  -3  -3   7       28.74       54.07     12.58 o 
  -2  -3   7     4865.84     5047.62     85.31 o 
  -1  -3   7     1219.02     1267.56     19.92 o 
   0  -3   7     1616.52     1514.16     28.46 o 
   1  -3   7        6.89        2.55      8.71 o 
   2  -3   7     6999.87     7311.85     95.20 o 
   3  -3   7     1977.12     1954.87     49.34 o 
   4  -3   7     1711.67     1592.86     42.57 o 
   5  -3   7     2337.09     2281.54     51.81 o 
   6  -3   7       30.17       56.41     20.88 o 
   7  -3   7      552.22      578.87     40.45 o 
   8  -3   7       69.14       65.96     26.59 o 
   9  -3   7      877.90      950.01     52.73 o 
  -9  -2   7      488.72      448.79     45.85 o 
  -8  -2   7      696.06      650.71     49.19 o 
  -7  -2   7        3.43       -0.54     27.74 o 
  -6  -2   7     2124.46     2090.91     58.00 o 
  -5  -2   7      924.57      893.55     38.10 o 
  -4  -2   7     2231.52     2046.74     39.70 o 
  -3  -2   7      458.23      582.05     17.54 o 
  -2  -2   7     2392.28     2404.27     49.35 o 
  -1  -2   7     6141.57     5830.31     64.16 o 
   0  -2   7      247.87      239.42     10.45 o 
   1  -2   7     6817.45     6864.68     74.60 o 
   2  -2   7      421.88      472.43     18.72 o 
   3  -2   7      116.48      110.80     20.76 o 
   4  -2   7      923.78      915.05     34.06 o 
   5  -2   7     3654.01     3895.93     65.59 o 
   6  -2   7       19.79       -6.20     23.07 o 
   7  -2   7       18.19       32.91     29.07 o 
   8  -2   7      568.77      493.28     63.87 o 
   9  -2   7        7.32      -43.58     38.79 o 
  -9  -1   7     1424.41     1498.69    106.35 o 
  -8  -1   7        2.38      -17.90     25.46 o 
  -7  -1   7     1344.25     1358.26     46.82 o 
  -6  -1   7        0.49      -32.55     16.27 o 
  -5  -1   7     1405.23     1250.08     40.59 o 
  -4  -1   7     2310.17     2197.98     46.37 o 
  -3  -1   7     4025.77     4085.99     51.44 o 
  -2  -1   7     2989.26     2974.91     40.54 o 
  -1  -1   7      543.86      526.53     11.65 o 
   0  -1   7    24412.77    25255.77    272.25 o 
   1  -1   7     1382.40     1397.59     22.46 o 
   2  -1   7     4869.00     4650.77    108.13 o 
   3  -1   7      497.01      508.45     26.88 o 
   4  -1   7      189.41      158.58     17.28 o 
   5  -1   7     4507.40     4440.94    127.11 o 
   6  -1   7      373.17      295.95     47.40 o 
   7  -1   7     1305.02     1329.24     68.17 o 
   8  -1   7      250.86      212.60     40.88 o 
   9  -1   7      371.42      437.01     62.16 o 
 -10   0   7      159.38      161.08     68.55 o 
  -9   0   7        2.40       16.77     61.64 o 
  -8   0   7     1281.64     1195.55     80.35 o 
  -7   0   7       35.05       25.22     17.61 o 
  -6   0   7     1280.59     1288.86     41.81 o 
  -5   0   7       11.02        6.14     15.18 o 
  -4   0   7     3071.78     2919.40     61.36 o 
  -3   0   7     4605.83     4366.39     78.82 o 
  -2   0   7      661.51      681.79     18.49 o 
  -1   0   7     3489.15     3741.38     37.32 o 
   0   0   7       79.12       69.04      8.30 o 
   1   0   7    14321.69    14526.55    133.77 o 
   2   0   7     5974.45     6289.65    103.73 o 
   3   0   7     4433.91     4317.28     84.70 o 
   4   0   7      347.36      476.42     27.94 o 
   5   0   7     1328.99     1479.89     49.10 o 
   6   0   7     1183.13     1275.55     70.27 o 
   7   0   7      116.87      151.24     30.63 o 
   8   0   7      268.61      320.84     47.09 o 
   9   0   7       48.48       46.86     38.60 o 
  -9   1   7        6.79       44.22     54.07 o 
  -8   1   7      105.68      109.35     19.82 o 
  -7   1   7     2446.08     2461.83     60.29 o 
  -6   1   7      121.47      117.69     19.06 o 
  -5   1   7     3390.92     3384.73     69.42 o 
  -4   1   7       30.62       23.82     15.60 o 
  -3   1   7     3247.54     3364.65     59.98 o 
  -2   1   7     1110.21      967.18     23.43 o 
  -1   1   7     8829.87     8735.47     77.70 o 
   0   1   7      524.49      509.07     12.14 o 
   1   1   7      482.75      418.10     12.48 o 
   2   1   7     8713.48     8752.68    109.32 o 
   3   1   7     4315.37     4685.86     91.97 o 
   4   1   7      643.43      556.58     30.55 o 
   5   1   7     2757.10     2866.04     72.49 o 
   6   1   7       56.61       52.06     42.50 o 
   7   1   7     2438.92     2968.96    202.91 o 
   8   1   7      359.77      372.67     94.25 o 
   9   1   7      396.88      442.98     83.40 o 
  -9   2   7       67.14       88.50     70.81 o 
  -8   2   7       35.47       33.04     27.53 o 
  -7   2   7        6.38      -16.56     20.27 o 
  -6   2   7     2418.01     2465.16     67.61 o 
  -5   2   7     1323.14     1414.78     48.29 o 
  -4   2   7       55.82       50.11     16.29 o 
  -3   2   7      437.88      519.01     18.60 o 
  -2   2   7      487.68      459.55     11.88 o 
  -1   2   7    11865.44    12542.63    105.09 o 
   0   2   7     2770.75     2940.64     34.06 o 
   1   2   7     3341.04     3453.24     40.63 o 
   2   2   7      742.35      784.68     21.72 o 
   3   2   7     1193.28     1189.70     49.19 o 
   4   2   7       34.64       19.98     19.15 o 
   5   2   7     2031.43     1984.44     73.03 o 
   6   2   7      184.16      185.79     40.53 o 
   7   2   7      186.50      145.50     54.09 o 
   8   2   7      237.64      267.06     52.23 o 
   9   2   7       51.17       33.54     45.27 o 
  -9   3   7     1113.88     1028.31     73.05 o 
  -8   3   7      288.59      277.62     39.69 o 
  -7   3   7      674.18      707.51     50.89 o 
  -6   3   7       35.96       38.83     20.08 o 
  -5   3   7     1663.92     1699.63     55.69 o 
  -4   3   7        2.99      -14.12     10.00 o 
  -3   3   7      347.80      476.43     19.99 o 
  -2   3   7     1794.02     1871.14     30.10 o 
  -1   3   7     2008.77     2214.45     28.50 o 
   0   3   7    16336.75    16858.29    147.71 o 
   1   3   7     4353.32     4874.93     55.82 o 
   2   3   7     3596.16     3939.64     65.30 o 
   3   3   7       50.78       52.71     15.83 o 
   4   3   7      115.45      109.97     25.10 o 
   5   3   7     1326.29     1204.46     88.05 o 
   6   3   7     4517.29     4448.22    125.82 o 
   7   3   7       22.69       33.53     40.09 o 
   8   3   7       86.10       74.50     46.77 o 
   9   3   7      292.38      219.68     59.94 o 
 -10   4   7       85.08       78.00     41.98 o 
  -9   4   7      535.45      471.46     62.46 o 
  -8   4   7      407.07      401.35     57.69 o 
  -7   4   7      315.99      350.91     41.83 o 
  -6   4   7       58.90       59.82     18.00 o 
  -5   4   7       21.48       13.01     13.59 o 
  -4   4   7      501.02      477.95     21.65 o 
  -3   4   7      855.20      844.14     26.69 o 
  -2   4   7     5040.19     5162.09     57.45 o 
  -1   4   7      312.18      394.86     14.10 o 
   0   4   7      482.69      494.90     16.42 o 
   1   4   7     1212.41     1226.17     22.81 o 
   2   4   7      113.58       97.38     11.35 o 
   3   4   7     4333.59     4624.42    128.90 o 
   4   4   7        0.55       59.44     28.22 o 
   5   4   7       41.81       20.61     24.59 o 
   6   4   7        9.81       59.07     40.07 o 
   7   4   7       16.33       25.11     44.53 o 
   8   4   7      167.99      140.05     65.13 o 
  -9   5   7      500.99      514.14     82.44 o 
  -8   5   7      982.67     1041.45     51.22 o 
  -7   5   7      453.08      393.97     55.72 o 
  -6   5   7     2467.60     2611.12     87.68 o 
  -5   5   7     1819.67     1792.25     54.72 o 
  -4   5   7        1.22        7.29     16.45 o 
  -3   5   7     4941.03     4987.32     81.95 o 
  -2   5   7     2420.03     2388.79     35.53 o 
  -1   5   7     4230.59     4438.85     55.45 o 
   0   5   7      948.96      967.12     34.06 o 
   1   5   7       48.14       81.93     10.91 o 
   2   5   7     4061.55     4271.57     73.87 o 
   3   5   7       29.31       10.69     15.83 o 
   4   5   7       43.42       59.52     46.17 o 
   5   5   7     1510.48     1451.61     74.36 o 
   6   5   7      935.55      856.26     63.61 o 
   7   5   7      451.71      407.51     63.44 o 
   8   5   7     1501.27     1643.14    105.53 o 
  -9   6   7       40.40       69.16     53.20 o 
  -8   6   7      243.09      243.05     49.73 o 
  -7   6   7     1496.69     1522.92     91.88 o 
  -6   6   7     1734.31     1828.66    106.23 o 
  -5   6   7     2185.61     2265.43     90.04 o 
  -4   6   7     3756.88     3784.12     86.71 o 
  -3   6   7      229.27      237.01     18.95 o 
  -2   6   7     3048.84     3384.84     48.99 o 
  -1   6   7      584.81      511.36     20.77 o 
   0   6   7     3469.27     3328.39     50.93 o 
   1   6   7     1043.16      965.58     25.75 o 
   2   6   7      538.43      542.34     24.46 o 
   3   6   7      848.22      805.34     54.17 o 
   4   6   7      537.89      554.20     47.88 o 
   5   6   7      234.28      219.29     53.09 o 
   6   6   7       33.01       68.07     65.11 o 
   7   6   7       62.06       23.96     64.14 o 
   8   6   7      560.66      598.14     79.83 o 
  -9   7   7      118.48      149.64     64.10 o 
  -8   7   7      204.45      226.60     67.94 o 
  -7   7   7        5.14      -47.82     28.73 o 
  -6   7   7     3639.22     3715.69    113.88 o 
  -5   7   7     9255.40     9757.11    226.28 o 
  -4   7   7      597.82      576.82     36.27 o 
  -3   7   7     2536.27     2610.17     76.19 o 
  -2   7   7      561.84      586.81     23.39 o 
  -1   7   7      864.19      861.06     29.57 o 
   0   7   7     3500.88     3674.10     59.54 o 
   1   7   7     1191.98     1204.19     31.66 o 
   2   7   7      136.08      150.49     16.41 o 
   3   7   7       12.44       61.94     32.30 o 
   4   7   7      850.71      818.33     57.31 o 
   5   7   7        4.67       -6.54     49.16 o 
   6   7   7      796.59      884.19     85.93 o 
   7   7   7        1.02       24.45     54.06 o 
  -9   8   7       54.50        4.28     59.47 o 
  -8   8   7      919.59      813.10    104.67 o 
  -7   8   7      207.15      194.17     43.47 o 
  -6   8   7       41.55       20.72     31.92 o 
  -5   8   7      578.08      643.13     52.04 o 
  -4   8   7     6950.62     6940.75    180.74 o 
  -3   8   7     1626.27     1719.30     59.30 o 
  -2   8   7     3950.77     3812.70     71.21 o 
  -1   8   7      465.35      478.76     32.17 o 
   0   8   7      484.34      508.50     27.05 o 
   1   8   7     2567.90     2624.48     56.20 o 
   2   8   7     2890.03     2928.72     57.81 o 
   3   8   7     2568.68     2669.15     72.12 o 
   4   8   7        2.09       14.89     36.00 o 
   5   8   7     1084.30     1133.61     94.38 o 
   6   8   7      109.25      171.87     66.10 o 
   7   8   7     1350.04     1574.29    179.84 o 
  -8   9   7      971.79      787.99    110.58 o 
  -7   9   7      917.49     1048.97    121.41 o 
  -6   9   7     1482.31     1656.52     84.07 o 
  -5   9   7       51.07       65.42     36.85 o 
  -4   9   7       21.81        8.29     26.85 o 
  -3   9   7       39.81       41.17     19.97 o 
  -2   9   7     3700.51     3745.09     68.93 o 
  -1   9   7       68.99       27.58     18.05 o 
   0   9   7      341.74      416.15     47.68 o 
   1   9   7     5270.30     5136.12     95.54 o 
   2   9   7      113.06       87.01     18.59 o 
   3   9   7      530.62      571.09     39.86 o 
   4   9   7      323.77      321.53    152.03 o 
   5   9   7       28.19       25.31     54.80 o 
   6   9   7      256.94      126.59     72.46 o 
  -8  10   7        5.17       40.46     72.51 o 
  -7  10   7      346.55      303.07     90.23 o 
  -6  10   7      124.56      168.16     80.26 o 
  -5  10   7      402.18      374.37     51.28 o 
  -4  10   7      858.27      951.17     57.48 o 
  -3  10   7       10.50        2.12     21.44 o 
  -2  10   7     1257.65     1372.01     48.71 o 
  -1  10   7       45.01        1.06     23.48 o 
   0  10   7     1394.08     1374.25     53.25 o 
   1  10   7      361.84      354.07     35.61 o 
   2  10   7      337.73      330.64     25.87 o 
   3  10   7     1457.51     1340.14    129.08 o 
   4  10   7      475.54      577.68     82.34 o 
   5  10   7      743.15      741.61    125.64 o 
  -7  11   7      105.84       68.68     80.52 o 
  -6  11   7      120.15      103.30     80.12 o 
  -5  11   7      631.41      675.88     65.57 o 
  -4  11   7      427.09      385.67     85.56 o 
  -3  11   7      582.02      553.81     35.43 o 
  -2  11   7       20.99        2.35     31.74 o 
  -1  11   7     1482.30     1540.98     67.44 o 
   0  11   7       31.96       37.00     26.51 o 
   1  11   7     1164.40     1211.83     53.16 o 
   2  11   7       25.30      -56.72     31.51 o 
   3  11   7       47.14       35.32     36.72 o 
   4  11   7      550.83      569.99     90.02 o 
  -6  12   7      291.63      294.11    103.31 o 
  -5  12   7      512.22      562.78    117.91 o 
  -4  12   7      761.77      822.53     82.27 o 
  -3  12   7      573.77      581.73     90.44 o 
  -2  12   7      104.83      130.89     38.52 o 
  -1  12   7        1.96       21.60     32.67 o 
   0  12   7      225.17      263.35     31.98 o 
   1  12   7       93.49      112.92     29.52 o 
   2  12   7      677.79      766.32     66.85 o 
   3  12   7       37.65       45.78     39.91 o 
  -5  13   7      155.26       51.24     89.78 o 
  -4  13   7      441.03      418.14     75.37 o 
  -3  13   7      271.65      468.69     72.90 o 
  -2  13   7       22.95       -3.96     37.39 o 
  -1  13   7      395.51      320.81     53.27 o 
   0  13   7       63.27       36.10     31.93 o 
   1  13   7      128.35       85.56     76.81 o 
  -2 -13   8       94.95       58.26     73.58 o 
  -1 -13   8      526.89      595.20     45.10 o 
   0 -13   8     1059.64     1018.65     61.52 o 
   1 -13   8      248.76      226.94     52.95 o 
   2 -13   8      121.69      145.49     42.86 o 
   3 -13   8      108.52      105.72     39.85 o 
   4 -13   8      515.20      752.43     84.20 o 
   5 -13   8      131.26       99.46     52.81 o 
  -3 -12   8        2.22      -73.52     36.76 o 
  -2 -12   8      495.73      483.58     69.41 o 
  -1 -12   8       13.87       -3.10     49.05 o 
   0 -12   8     1040.47      796.16     67.64 o 
   1 -12   8      603.28      565.78     50.65 o 
   2 -12   8      368.01      458.21     48.09 o 
   3 -12   8     1356.64     1372.22     68.70 o 
   4 -12   8      123.11      112.26     37.44 o 
   5 -12   8      975.42     1064.19    142.51 o 
   6 -12   8       71.63       68.32     85.67 o 
  -4 -11   8      597.57      661.77     71.61 o 
  -3 -11   8      962.18      888.29     56.73 o 
  -2 -11   8       70.68       35.68     43.04 o 
  -1 -11   8      113.66       99.53     44.45 o 
   0 -11   8       39.11       13.28     28.21 o 
   1 -11   8      236.86      286.18     56.08 o 
   2 -11   8     2040.27     2008.20     76.14 o 
   3 -11   8       28.06       57.43     25.24 o 
   4 -11   8      230.02      184.86     30.52 o 
   5 -11   8        9.17      -75.95     40.73 o 
   6 -11   8      409.14      426.35    102.59 o 
   7 -11   8       86.76      154.78     86.57 o 
  -5 -10   8      201.17      209.87     55.49 o 
  -4 -10   8       86.98       23.83     47.45 o 
  -3 -10   8      752.22      678.84     64.26 o 
  -2 -10   8     1438.40     1413.14     61.25 o 
  -1 -10   8       91.73       76.67     20.28 o 
   0 -10   8     1743.48     1675.06     58.98 o 
   1 -10   8      556.49      472.52     40.74 o 
   2 -10   8      225.44      258.17     28.11 o 
   3 -10   8     5055.91     5097.00     94.74 o 
   4 -10   8       16.52      -27.01     21.23 o 
   5 -10   8      321.12      275.33     52.39 o 
   6 -10   8        0.93       34.62     67.25 o 
   7 -10   8     1305.37     1174.49    133.31 o 
   8 -10   8      159.51      186.08     85.23 o 
  -6  -9   8      312.83      272.44     59.73 o 
  -5  -9   8     2992.48     2723.73    113.34 o 
  -4  -9   8       32.35       18.59     39.25 o 
  -3  -9   8        7.02        0.85     37.08 o 
  -2  -9   8      115.77       86.40     28.83 o 
  -1  -9   8     5128.22     5212.80     86.75 o 
   0  -9   8      856.20      874.07     34.35 o 
   1  -9   8      253.40      214.70     26.54 o 
   2  -9   8       13.15        7.73     22.47 o 
   3  -9   8        3.97       -3.30     16.03 o 
   4  -9   8     1553.63     1636.70     86.76 o 
   5  -9   8        0.60      -13.34     53.05 o 
   6  -9   8      586.57      603.86     61.80 o 
   7  -9   8      161.39      145.34     70.64 o 
   8  -9   8       56.83       47.72     69.44 o 
  -7  -8   8      266.52      304.13     58.42 o 
  -6  -8   8      198.72      193.75     59.47 o 
  -5  -8   8      304.67      313.20     52.53 o 
  -4  -8   8     1623.91     1655.45     83.47 o 
  -3  -8   8      104.40       82.12     37.79 o 
  -2  -8   8      693.80      641.83     39.01 o 
  -1  -8   8      189.32      181.19     20.74 o 
   0  -8   8     5154.42     4979.85     69.92 o 
   1  -8   8     2050.62     2027.84     48.28 o 
   2  -8   8      437.82      462.89     27.65 o 
   3  -8   8       33.47       28.76     15.61 o 
   4  -8   8     1279.41     1283.72     51.98 o 
   5  -8   8     3731.12     3541.45    121.69 o 
   6  -8   8      163.49      140.25     43.31 o 
   7  -8   8      477.14      537.44     86.95 o 
   8  -8   8       23.09      132.46     69.15 o 
  -7  -7   8      125.52      163.44     47.34 o 
  -6  -7   8      123.99      165.18     47.38 o 
  -5  -7   8      327.74      222.05     45.88 o 
  -4  -7   8       14.37       -5.21     32.94 o 
  -3  -7   8     2211.34     2023.03     80.02 o 
  -2  -7   8      730.09      717.27     37.70 o 
  -1  -7   8      128.12      114.98     12.84 o 
   0  -7   8       49.14       65.99     12.84 o 
   1  -7   8     1782.99     1763.55     41.53 o 
   2  -7   8     2774.03     2807.81     48.63 o 
   3  -7   8     2772.67     2643.96     47.67 o 
   4  -7   8      816.97      831.56     41.29 o 
   5  -7   8       73.95       93.63     52.67 o 
   6  -7   8     1606.39     1533.80     78.60 o 
   7  -7   8       98.77       63.63     39.95 o 
   8  -7   8      230.38      269.84     72.40 o 
   9  -7   8        3.98      -31.27     57.02 o 
  -8  -6   8       87.05       97.67     46.66 o 
  -7  -6   8     1648.46     1606.82    120.52 o 
  -6  -6   8       28.82       20.34     36.64 o 
  -5  -6   8      237.77      264.15     44.33 o 
  -4  -6   8      102.58       90.70     34.93 o 
  -3  -6   8        3.75      -24.19     28.10 o 
  -2  -6   8     5845.51     5698.75     95.37 o 
  -1  -6   8      709.99      764.88     20.54 o 
   0  -6   8      651.78      619.15     24.17 o 
   1  -6   8      425.45      439.09     26.95 o 
   2  -6   8     3210.17     3151.23     49.83 o 
   3  -6   8     2163.22     1934.43     74.28 o 
   4  -6   8      414.46      416.13     34.47 o 
   5  -6   8      952.22     1037.56     61.88 o 
   6  -6   8       69.58       47.64     52.09 o 
   7  -6   8      745.74      754.38     57.42 o 
   8  -6   8       62.44       91.55     55.55 o 
   9  -6   8       55.51      128.12     60.35 o 
  -8  -5   8      133.59      176.90     47.65 o 
  -7  -5   8      358.86      410.30     52.24 o 
  -6  -5   8      494.04      497.29     49.32 o 
  -5  -5   8      858.64      832.94     57.30 o 
  -4  -5   8     1550.39     1416.49     63.58 o 
  -3  -5   8      524.48      576.23     31.29 o 
  -2  -5   8      488.14      498.14     31.44 o 
  -1  -5   8     3704.66     3766.50     45.34 o 
   0  -5   8      163.57      155.40     12.51 o 
   1  -5   8     4812.07     4652.70     64.63 o 
   2  -5   8     1371.70     1467.83     30.84 o 
   3  -5   8       83.19      123.97     14.84 o 
   4  -5   8     5906.07     5891.00     97.33 o 
   5  -5   8     1330.80     1226.19     63.24 o 
   6  -5   8      438.70      412.74     43.39 o 
   7  -5   8       18.33       -5.82     32.04 o 
   8  -5   8       84.66       88.69     37.49 o 
   9  -5   8       34.12       54.48     55.19 o 
  -9  -4   8     1174.41     1115.58     73.14 o 
  -8  -4   8      189.78      153.83     42.98 o 
  -7  -4   8      491.72      533.40     50.95 o 
  -6  -4   8        2.64      -24.10     28.28 o 
  -5  -4   8     1912.50     1800.42     71.84 o 
  -4  -4   8     4058.74     3760.97    100.29 o 
  -3  -4   8      396.84      385.26     23.46 o 
  -2  -4   8      313.30      369.91     15.93 o 
  -1  -4   8        2.82       10.04      7.28 o 
   0  -4   8     3748.76     3476.85     55.02 o 
   1  -4   8      193.65      209.61     13.87 o 
   2  -4   8      154.08      185.96     13.63 o 
   3  -4   8      452.82      459.25     21.74 o 
   4  -4   8      269.95      302.56     26.82 o 
   5  -4   8     1756.89     1769.68     52.61 o 
   6  -4   8      114.36      125.75     32.70 o 
   7  -4   8      692.29      735.75     48.93 o 
   8  -4   8       17.88       26.81     32.72 o 
   9  -4   8      171.99      195.09     57.84 o 
  -9  -3   8        1.06      -19.88     36.69 o 
  -8  -3   8      258.83      291.57     44.55 o 
  -7  -3   8       82.84       55.65     33.88 o 
  -6  -3   8      164.85      167.03     33.50 o 
  -5  -3   8      201.83      165.98     45.37 o 
  -4  -3   8     2823.46     3067.71     56.27 o 
  -3  -3   8     5790.46     5414.30    105.50 o 
  -2  -3   8      644.30      699.23     18.60 o 
  -1  -3   8      639.50      661.83     15.09 o 
   0  -3   8       34.23       39.30      8.36 o 
   1  -3   8     5818.97     5510.30     88.25 o 
   2  -3   8      822.37      782.35     21.11 o 
   3  -3   8     2343.42     2216.76     37.51 o 
   4  -3   8       23.22        9.30     14.27 o 
   5  -3   8      682.55      675.32     34.81 o 
   6  -3   8      581.04      653.67     35.31 o 
   7  -3   8       61.38       28.00     27.09 o 
   8  -3   8       10.62       20.14     29.31 o 
   9  -3   8        2.07      -20.13     44.56 o 
  -9  -2   8      195.98      148.31     64.65 o 
  -8  -2   8      114.81       69.98     32.92 o 
  -7  -2   8     3781.50     3813.80    150.08 o 
  -6  -2   8      185.68      242.81     38.99 o 
  -5  -2   8      780.21      776.55     37.07 o 
  -4  -2   8      879.68      932.34     23.01 o 
  -3  -2   8     1437.80     1294.30     28.11 o 
  -2  -2   8    11307.64    11632.05    155.93 o 
  -1  -2   8      824.18      816.37     16.62 o 
   0  -2   8      108.68      131.18     10.27 o 
   1  -2   8       75.01      104.86     10.78 o 
   2  -2   8     4751.89     4786.01     63.78 o 
   3  -2   8     2288.80     2120.75     53.90 o 
   4  -2   8      329.91      298.29     21.80 o 
   5  -2   8      460.52      531.09     27.94 o 
   6  -2   8       26.91       10.88     19.84 o 
   7  -2   8     2413.61     2450.88     65.46 o 
   8  -2   8      260.79      297.85     33.87 o 
   9  -2   8      194.30      228.39     34.95 o 
  -9  -1   8       54.16       19.27     35.20 o 
  -8  -1   8      329.84      226.84     36.21 o 
  -7  -1   8     1313.60     1274.17     58.94 o 
  -6  -1   8     4005.02     4079.05     85.76 o 
  -5  -1   8     2024.99     1987.73     54.02 o 
  -4  -1   8     2578.66     2677.66     54.43 o 
  -3  -1   8      236.40      233.90     12.71 o 
  -2  -1   8     5781.69     6014.04     84.52 o 
  -1  -1   8     8118.24     8147.58     71.61 o 
   0  -1   8      696.60      667.35     15.41 o 
   1  -1   8     2924.71     3018.69     37.71 o 
   2  -1   8      627.31      632.22     36.10 o 
   3  -1   8     2282.77     1992.28     62.39 o 
   4  -1   8     1716.48     1686.20     48.87 o 
   5  -1   8     1816.04     1790.52     50.87 o 
   6  -1   8       25.56       19.20     22.85 o 
   7  -1   8        1.12       -3.28     28.03 o 
   8  -1   8      803.33      864.94     63.82 o 
   9  -1   8      224.54       58.35     46.27 o 
  -9   0   8      447.03      522.82     76.86 o 
  -8   0   8      157.94      178.82     32.31 o 
  -7   0   8      228.41      219.01     24.01 o 
  -6   0   8       29.92       47.03     18.86 o 
  -5   0   8    13963.57    14607.48    221.85 o 
  -4   0   8      112.95       98.98     19.72 o 
  -3   0   8      976.14     1015.07     23.68 o 
  -2   0   8       12.95       19.21      8.67 o 
  -1   0   8      418.45      421.03     10.37 o 
   0   0   8    26587.72    28045.34    281.25 o 
   1   0   8       12.33       -4.44      6.30 o 
   2   0   8       23.52       29.07     10.45 o 
   3   0   8      278.01      319.50     21.35 o 
   4   0   8     8123.43     8578.19    150.09 o 
   5   0   8     1055.48     1026.21     43.64 o 
   6   0   8     1498.60     1464.94     62.59 o 
   7   0   8       52.30       66.80     35.04 o 
   8   0   8        0.24      -33.05     49.84 o 
   9   0   8      190.14      159.66     46.11 o 
  -9   1   8      215.85      224.66     64.42 o 
  -8   1   8      635.43      641.38     37.18 o 
  -7   1   8       12.46        3.73     20.03 o 
  -6   1   8       20.61       36.77     18.60 o 
  -5   1   8      695.41      749.61     33.90 o 
  -4   1   8     2542.16     2414.94     64.77 o 
  -3   1   8     7828.94     8208.35    108.84 o 
  -2   1   8     8695.25     8732.97    117.42 o 
  -1   1   8     2247.16     2311.39     26.40 o 
   0   1   8      457.62      426.65     11.46 o 
   1   1   8     3034.30     3059.78     37.28 o 
   2   1   8     1568.48     1640.71     32.42 o 
   3   1   8     7354.60     7710.91    158.95 o 
   4   1   8      237.24      267.44     24.28 o 
   5   1   8     1408.58     1364.88     72.26 o 
   6   1   8     1848.83     1812.22     72.07 o 
   7   1   8     1065.67     1152.83     73.39 o 
   8   1   8      363.66      336.89     52.72 o 
   9   1   8       72.94      115.90     47.45 o 
  -9   2   8       87.18       76.75     38.32 o 
  -8   2   8       41.70       53.23     30.95 o 
  -7   2   8     2075.32     2114.07     83.72 o 
  -6   2   8      529.68      582.58     35.79 o 
  -5   2   8      257.65      209.34     24.83 o 
  -4   2   8        1.09       -1.26      8.83 o 
  -3   2   8     2936.34     2759.06     44.62 o 
  -2   2   8     3553.80     3410.18     43.81 o 
  -1   2   8      471.40      413.24     12.18 o 
   0   2   8     5269.00     5588.49     53.39 o 
   1   2   8     1859.57     2171.19     30.33 o 
   2   2   8    11714.72    12693.14    155.13 o 
   3   2   8      661.76      737.97     41.85 o 
   4   2   8     1136.87     1260.70     47.15 o 
   5   2   8      100.96      145.53     31.91 o 
   6   2   8      155.76      189.86     57.32 o 
   7   2   8      734.89      633.72    121.75 o 
   8   2   8      209.63      260.53     87.15 o 
   9   2   8      142.47      136.90     51.21 o 
  -9   3   8     1144.83     1094.31     79.32 o 
  -8   3   8      263.09      249.15     43.39 o 
  -7   3   8       32.43       44.17     30.12 o 
  -6   3   8     2725.44     2628.74     92.86 o 
  -5   3   8       40.86       23.57     11.62 o 
  -4   3   8      730.39      764.62     26.72 o 
  -3   3   8      836.20      956.24     28.21 o 
  -2   3   8     3595.88     3458.35     54.86 o 
  -1   3   8     7698.71     8177.30     78.08 o 
   0   3   8     2957.21     2934.38     38.01 o 
   1   3   8      649.58      599.08     15.31 o 
   2   3   8      968.39     1115.20     26.90 o 
   3   3   8     2216.02     2117.60     44.26 o 
   4   3   8       67.03       96.07     26.58 o 
   5   3   8     3129.67     3218.66     99.95 o 
   6   3   8        1.07      -22.67     25.88 o 
   7   3   8        7.73        4.41     40.94 o 
   8   3   8      417.15      447.26     62.80 o 
   9   3   8      131.45      181.46     56.65 o 
  -9   4   8      576.61      686.68     71.98 o 
  -8   4   8      808.10      813.64     79.31 o 
  -7   4   8      186.25      136.47     23.64 o 
  -6   4   8      523.36      526.66     31.00 o 
  -5   4   8     6634.40     6959.20    130.92 o 
  -4   4   8      526.98      542.06     24.18 o 
  -3   4   8     3600.09     3701.59     56.17 o 
  -2   4   8        0.82      -12.36      9.85 o 
  -1   4   8      174.79      106.58     10.11 o 
   0   4   8     1595.10     1475.65     26.25 o 
   1   4   8      105.56      240.14     13.84 o 
   2   4   8      272.88      308.32     15.44 o 
   3   4   8      142.32       91.33     16.67 o 
   4   4   8     2018.98     1931.91     88.54 o 
   5   4   8      115.73      104.81     31.84 o 
   6   4   8      436.66      499.87     53.97 o 
   7   4   8       17.80       15.11     43.81 o 
   8   4   8      450.26      369.53     65.90 o 
  -9   5   8      330.33      313.62     35.70 o 
  -8   5   8     1995.94     2177.42     73.49 o 
  -7   5   8       46.70       54.46     26.45 o 
  -6   5   8      244.65      266.99     28.53 o 
  -5   5   8      860.35      856.27     51.14 o 
  -4   5   8     6294.62     6421.84    127.28 o 
  -3   5   8      720.37      737.00     31.83 o 
  -2   5   8     3143.76     3155.95     45.17 o 
  -1   5   8        4.46        4.75     13.42 o 
   0   5   8     1138.58     1075.04     28.86 o 
   1   5   8     3010.54     2954.35     45.81 o 
   2   5   8     1569.37     1623.42     32.68 o 
   3   5   8      124.20      128.07     38.58 o 
   4   5   8      647.92      565.99     70.10 o 
   5   5   8     2161.19     2094.87     85.55 o 
   6   5   8      643.60      729.94     66.56 o 
   7   5   8     1144.64     1268.97    152.41 o 
   8   5   8        0.52      -17.58     48.85 o 
  -9   6   8       94.61       54.43     58.08 o 
  -8   6   8      280.25      365.59     40.47 o 
  -7   6   8     2132.40     2381.64    164.06 o 
  -6   6   8      652.29      548.76     42.64 o 
  -5   6   8        1.05        3.46     22.23 o 
  -4   6   8      964.53     1077.29     77.24 o 
  -3   6   8     3371.52     3282.82     56.99 o 
  -2   6   8      132.77      154.43     17.63 o 
  -1   6   8       28.72       14.88     17.91 o 
   0   6   8      539.79      509.63     23.00 o 
   1   6   8     2151.24     2124.35     38.93 o 
   2   6   8     3445.06     3565.52     65.68 o 
   3   6   8      196.13      151.05     29.65 o 
   4   6   8     2356.72     2452.77    122.36 o 
   5   6   8        1.48      -21.85     42.86 o 
   6   6   8      685.66      846.63    154.43 o 
   7   6   8       33.59       14.46     50.48 o 
  -9   7   8        5.71       76.33     62.69 o 
  -8   7   8      531.09      493.28     84.29 o 
  -7   7   8      100.57       12.28     31.74 o 
  -6   7   8      501.56      531.10     46.92 o 
  -5   7   8       11.12       45.42     31.22 o 
  -4   7   8       46.35       76.38     25.40 o 
  -3   7   8      155.06      173.34     26.56 o 
  -2   7   8     5779.25     5861.08     85.88 o 
  -1   7   8      375.97      333.94     19.04 o 
   0   7   8     1998.58     1993.64     55.63 o 
   1   7   8      172.38      156.33     17.41 o 
   2   7   8     2515.62     2500.59     55.31 o 
   3   7   8     9623.93     9525.47    165.23 o 
   4   7   8      398.84      441.98     47.20 o 
   5   7   8      469.12      480.71    111.31 o 
   6   7   8       36.82       66.53     52.84 o 
   7   7   8      161.69      190.89     83.43 o 
  -9   8   8        1.41      -36.91     58.37 o 
  -8   8   8      262.31      309.95     79.86 o 
  -7   8   8      603.71      559.63     89.44 o 
  -6   8   8       14.47      -20.64     31.34 o 
  -5   8   8      577.83      624.10     52.21 o 
  -4   8   8       12.45      -25.55     29.53 o 
  -3   8   8       58.52       33.99     16.42 o 
  -2   8   8      609.12      672.45     32.46 o 
  -1   8   8     3508.52     3546.89     59.72 o 
   0   8   8     2338.28     2430.05     45.80 o 
   1   8   8     1200.96     1237.46     40.39 o 
   2   8   8      325.76      328.81     23.43 o 
   3   8   8      295.40      290.23     31.07 o 
   4   8   8     1487.39     1669.27    100.45 o 
   5   8   8      201.07      330.32     68.30 o 
   6   8   8      837.55      854.35     92.53 o 
  -8   9   8      213.70      211.96     82.35 o 
  -7   9   8      704.20      488.27     97.28 o 
  -6   9   8       72.56       13.63     36.41 o 
  -5   9   8      312.84      341.79     47.56 o 
  -4   9   8      969.97      976.82     51.90 o 
  -3   9   8     1306.92     1221.08     41.89 o 
  -2   9   8        6.03      -18.74     18.05 o 
  -1   9   8      222.12      147.81     21.59 o 
   0   9   8     1923.63     1823.73     62.47 o 
   1   9   8      938.91      892.68     86.23 o 
   2   9   8      490.05      491.53     26.86 o 
   3   9   8        0.64        6.95     24.03 o 
   4   9   8       19.30       35.80     54.64 o 
   5   9   8      649.74      746.79     89.82 o 
   6   9   8       85.03       16.35     62.21 o 
  -8  10   8      746.03      614.28    109.81 o 
  -7  10   8      212.51      179.60     84.02 o 
  -6  10   8      395.92      240.08     82.92 o 
  -5  10   8        0.10      -24.93     38.19 o 
  -4  10   8      142.72      114.97     33.99 o 
  -3  10   8     2012.92     2007.22     55.33 o 
  -2  10   8      139.85       92.31     25.36 o 
  -1  10   8     4858.58     4867.02    103.28 o 
   0  10   8     4231.87     4070.37    178.25 o 
   1  10   8      516.61      491.99     33.42 o 
   2  10   8      246.77      256.40     24.97 o 
   3  10   8      222.38      311.71     65.94 o 
   4  10   8      137.74      156.13     83.69 o 
   5  10   8      242.55      211.20    126.92 o 
  -7  11   8     1024.28     1158.95    141.71 o 
  -6  11   8      478.95      684.89    117.27 o 
  -5  11   8      161.66       95.06     79.95 o 
  -4  11   8      164.19       98.33     39.17 o 
  -3  11   8      107.70       95.98     26.82 o 
  -2  11   8     1153.92     1173.30     62.30 o 
  -1  11   8      335.77      354.36     50.46 o 
   0  11   8      169.38      142.53     29.87 o 
   1  11   8      291.97      301.35     27.28 o 
   2  11   8        8.09      -16.07     34.54 o 
   3  11   8       97.18       82.41     56.37 o 
   4  11   8      117.20       91.02     70.83 o 
  -6  12   8      464.84      529.41    119.03 o 
  -5  12   8      623.42      566.03    120.18 o 
  -4  12   8      284.67      235.85     42.28 o 
  -3  12   8      127.34      123.49     37.07 o 
  -2  12   8       30.70       89.40     38.37 o 
  -1  12   8      515.64      505.96     82.90 o 
   0  12   8        1.18       -3.84     46.71 o 
   1  12   8       65.82        6.85     27.76 o 
   2  12   8       10.55      -21.86     40.51 o 
   3  12   8      841.11      950.01     67.77 o 
  -4  13   8      992.51     1228.67    105.17 o 
  -3  13   8        6.55       88.90     56.73 o 
  -2  13   8      110.11       91.65     41.01 o 
  -1  13   8       78.76      127.75     40.13 o 
   0  13   8      638.81      704.04     53.83 o 
   1  13   8      126.10      121.36     34.40 o 
  -2 -13   9     1176.84     1221.07    117.08 o 
  -1 -13   9       84.86       68.39     31.88 o 
   0 -13   9      448.18      504.08    108.92 o 
   1 -13   9      168.94      199.18     40.74 o 
   2 -13   9      101.49      173.30     43.41 o 
   3 -13   9      511.05      643.37     53.66 o 
   4 -13   9       20.42       71.35     56.43 o 
  -3 -12   9       25.70       41.83     54.42 o 
  -2 -12   9      309.10      280.71     63.81 o 
  -1 -12   9      770.37      795.23     50.46 o 
   0 -12   9      828.87      827.66     53.21 o 
   1 -12   9      672.65      645.68     50.59 o 
   2 -12   9      120.66      124.60     51.87 o 
   3 -12   9      501.32      552.11     48.19 o 
   4 -12   9      391.72      387.77     63.69 o 
   5 -12   9      170.66      152.51     50.67 o 
   6 -12   9      326.53      270.10    102.45 o 
  -4 -11   9     1775.09     1935.09    102.52 o 
  -3 -11   9        1.82      -63.96     33.48 o 
  -2 -11   9      357.94      380.12     47.86 o 
  -1 -11   9      363.35      359.11     33.76 o 
   0 -11   9     2016.04     2202.67    150.32 o 
   1 -11   9      479.37      444.63     43.01 o 
   2 -11   9      101.49       64.01     32.97 o 
   3 -11   9       98.07       95.67     27.03 o 
   4 -11   9      121.97       98.41     34.91 o 
   5 -11   9     2135.52     2136.20    153.71 o 
   6 -11   9       25.40       73.73     82.04 o 
   7 -11   9       52.52       42.75     76.08 o 
  -5 -10   9      974.17      899.67     86.29 o 
  -4 -10   9       66.28      119.11     50.20 o 
  -3 -10   9     4660.32     4849.76    144.36 o 
  -2 -10   9      112.83       87.96     32.53 o 
  -1 -10   9        3.74        8.08     19.18 o 
   0 -10   9      187.66      174.08     36.55 o 
   1 -10   9      201.04      230.06     34.32 o 
   2 -10   9     1969.43     1984.29     57.09 o 
   3 -10   9     1143.42     1202.24     53.40 o 
   4 -10   9        7.82      -14.80     23.38 o 
   5 -10   9      235.14      208.92     79.86 o 
   6 -10   9     1342.26     1409.72    142.34 o 
   7 -10   9       70.93      135.00     78.20 o 
  -6  -9   9      916.15     1006.24     80.62 o 
  -5  -9   9      162.32      154.28     51.10 o 
  -4  -9   9        3.22       88.79     50.61 o 
  -3  -9   9      110.33      122.25     44.07 o 
  -2  -9   9     2453.06     2480.40     73.32 o 
  -1  -9   9     2239.63     2078.29     53.96 o 
   0  -9   9       89.97       79.84     19.41 o 
   1  -9   9      949.75      946.09     55.11 o 
   2  -9   9     2135.60     2105.12     56.08 o 
   3  -9   9     1842.65     1902.00     64.83 o 
   4  -9   9       38.65       58.64     22.29 o 
   5  -9   9        1.85      -27.75     55.44 o 
   6  -9   9       21.96       -7.18     60.91 o 
   7  -9   9      804.61      976.60    115.92 o 
   8  -9   9      136.58      169.16     78.89 o 
  -7  -8   9      121.75      124.68     53.28 o 
  -6  -8   9       32.44       66.42     44.44 o 
  -5  -8   9      505.27      509.52     58.68 o 
  -4  -8   9      201.89      191.73     45.08 o 
  -3  -8   9      994.41     1020.44     89.20 o 
  -2  -8   9        9.16       32.38     25.32 o 
  -1  -8   9     3158.95     3105.76     65.71 o 
   0  -8   9      629.99      629.11     25.72 o 
   1  -8   9      171.91      149.99     17.42 o 
   2  -8   9       61.48       31.87     19.04 o 
   3  -8   9     2948.92     2902.23     65.44 o 
   4  -8   9     2732.66     2752.89     62.81 o 
   5  -8   9      669.91      590.68     57.83 o 
   6  -8   9       90.75       60.38     41.80 o 
   7  -8   9       36.06       45.49     63.53 o 
   8  -8   9      723.82      612.75     98.08 o 
  -7  -7   9      394.91      340.14     53.70 o 
  -6  -7   9        6.71       -4.06     38.26 o 
  -5  -7   9     1741.40     1448.16    105.40 o 
  -4  -7   9      440.38      487.02     49.85 o 
  -3  -7   9      508.16      577.75     49.88 o 
  -2  -7   9      221.56      220.53     27.36 o 
  -1  -7   9        7.22       11.08     17.28 o 
   0  -7   9     4517.25     4446.68     64.81 o 
   1  -7   9      399.89      372.59     20.16 o 
   2  -7   9      481.45      506.27     23.53 o 
   3  -7   9     2057.55     1976.73     41.10 o 
   4  -7   9        9.22       -2.09     20.23 o 
   5  -7   9     1049.89     1051.16     66.31 o 
   6  -7   9      402.89      354.99     49.34 o 
   7  -7   9       20.14       10.60     40.01 o 
   8  -7   9       13.64       -8.68     56.24 o 
   9  -7   9      185.75      222.83     74.15 o 
  -8  -6   9      913.59      843.42     99.74 o 
  -7  -6   9      116.30      112.99     45.80 o 
  -6  -6   9       57.91       31.21     39.19 o 
  -5  -6   9        7.84        7.58     34.18 o 
  -4  -6   9     1616.81     1680.17     73.55 o 
  -3  -6   9     3577.77     3307.40     99.20 o 
  -2  -6   9      973.32      929.88     40.53 o 
  -1  -6   9       52.21       55.01      9.88 o 
   0  -6   9      129.44      151.19     14.87 o 
   1  -6   9     5943.17     5695.97     78.31 o 
   2  -6   9       18.17       17.49     16.15 o 
   3  -6   9     2096.03     2080.30     47.88 o 
   4  -6   9       52.43       99.16     21.33 o 
   5  -6   9      265.71      241.16     40.37 o 
   6  -6   9     2407.35     2411.74     93.49 o 
   7  -6   9      191.99      149.63     42.52 o 
   8  -6   9      137.33      120.55     58.87 o 
   9  -6   9       50.12       14.07     60.21 o 
  -8  -5   9       71.41        3.04     41.76 o 
  -7  -5   9     1755.72     1705.96     83.18 o 
  -6  -5   9     1015.80      945.55     62.06 o 
  -5  -5   9      248.93      240.10     40.52 o 
  -4  -5   9      380.45      324.24     39.40 o 
  -3  -5   9     1199.48     1260.79     48.95 o 
  -2  -5   9     7123.04     7186.48    142.26 o 
  -1  -5   9      180.33      178.29     12.99 o 
   0  -5   9        0.65      -21.56     14.53 o 
   1  -5   9      639.36      656.58     23.70 o 
   2  -5   9     1443.77     1284.52     29.84 o 
   3  -5   9     2686.91     2674.24     46.42 o 
   4  -5   9     2112.61     2160.88    112.51 o 
   5  -5   9        7.88       24.81     29.21 o 
   6  -5   9      857.58      776.70     53.09 o 
   7  -5   9      852.20      907.68     60.92 o 
   8  -5   9        9.17      -57.22     34.89 o 
   9  -5   9      671.35      686.68     87.10 o 
  -9  -4   9      243.29      173.61     45.97 o 
  -8  -4   9      382.46      379.69     51.43 o 
  -7  -4   9        3.17      -28.53     32.37 o 
  -6  -4   9     2108.19     2027.49     81.52 o 
  -5  -4   9      299.17      276.53     37.74 o 
  -4  -4   9        5.31      -13.83     35.60 o 
  -3  -4   9     2379.07     2362.40     62.86 o 
  -2  -4   9     4070.03     4253.50     60.29 o 
  -1  -4   9     9054.93     9303.32     92.02 o 
   0  -4   9        0.09       -7.25      9.90 o 
   1  -4   9       94.76       66.32     10.87 o 
   2  -4   9      235.54      328.35     15.48 o 
   3  -4   9     4231.37     4083.97     69.19 o 
   4  -4   9     2456.74     2309.19     60.97 o 
   5  -4   9      160.43      121.73     48.44 o 
   6  -4   9        4.20       17.15     29.96 o 
   7  -4   9       83.12       65.80     33.15 o 
   8  -4   9     1913.83     1877.90     80.46 o 
   9  -4   9        4.84      -18.58     47.73 o 
  -9  -3   9      353.11      431.32     51.60 o 
  -8  -3   9        3.68      -22.13     35.82 o 
  -7  -3   9      305.41      288.48     41.71 o 
  -6  -3   9      105.07      117.63     33.46 o 
  -5  -3   9     5642.04     5310.42    127.74 o 
  -4  -3   9     5199.16     5199.79     90.26 o 
  -3  -3   9     1945.26     2034.06     55.21 o 
  -2  -3   9     5101.54     5303.96     69.29 o 
  -1  -3   9       40.59       19.96     10.72 o 
   0  -3   9    21251.41    22023.74    209.90 o 
   1  -3   9     3113.68     3432.95     49.77 o 
   2  -3   9     2106.32     2221.55     36.69 o 
   3  -3   9      485.41      496.90     22.33 o 
   4  -3   9     3949.90     3984.39     97.01 o 
   5  -3   9     1881.72     1762.88     64.45 o 
   6  -3   9      425.85      434.11     33.03 o 
   7  -3   9       14.56        2.15     28.03 o 
   8  -3   9       37.50       20.49     31.91 o 
   9  -3   9      657.91      804.21     84.15 o 
  -9  -2   9      147.91       89.56     43.28 o 
  -8  -2   9     1936.47     1950.41     80.36 o 
  -7  -2   9      435.04      408.02     42.88 o 
  -6  -2   9      170.45      170.09     32.06 o 
  -5  -2   9      867.30      925.97     34.36 o 
  -4  -2   9     3201.08     3163.80     52.58 o 
  -3  -2   9     4972.98     4788.87     70.01 o 
  -2  -2   9      102.21      133.44     13.11 o 
  -1  -2   9      652.37      772.49     22.59 o 
   0  -2   9      177.07      199.04     10.62 o 
   1  -2   9    22298.38    21821.27    255.30 o 
   2  -2   9     7422.97     7645.50     96.32 o 
   3  -2   9      155.81      100.47     13.19 o 
   4  -2   9      278.50      285.22     22.49 o 
   5  -2   9     2149.40     2160.22     62.86 o 
   6  -2   9     4301.31     4165.78    102.38 o 
   7  -2   9        3.66       -4.53     23.20 o 
   8  -2   9      138.36      144.13     39.12 o 
   9  -2   9       38.56       11.73     49.01 o 
  -9  -1   9      407.04      321.94     40.87 o 
  -8  -1   9        2.55       12.36     44.89 o 
  -7  -1   9     1826.76     1779.69     70.32 o 
  -6  -1   9      112.03      108.11     28.22 o 
  -5  -1   9      607.61      646.15     34.24 o 
  -4  -1   9      694.64      721.71     19.29 o 
  -3  -1   9     2154.58     2031.21     33.39 o 
  -2  -1   9     4883.37     4974.46     74.22 o 
  -1  -1   9      543.71      620.42     14.41 o 
   0  -1   9      603.43      620.72     15.47 o 
   1  -1   9     1608.70     1660.98     27.25 o 
   2  -1   9     2862.61     2640.69     62.40 o 
   3  -1   9     1155.57     1077.00     43.01 o 
   4  -1   9       35.77        9.23     12.33 o 
   5  -1   9       87.19       44.61     16.76 o 
   6  -1   9     1068.16     1040.95     46.23 o 
   7  -1   9     1409.39     1369.75     95.36 o 
   8  -1   9       23.45       27.15     24.74 o 
   9  -1   9       84.83       49.84     50.15 o 
  -9   0   9      232.38      177.77     33.68 o 
  -8   0   9      145.08      182.06     32.82 o 
  -7   0   9      424.81      393.05     54.31 o 
  -6   0   9      291.97      310.82     27.02 o 
  -5   0   9        2.16        0.25     16.91 o 
  -4   0   9       40.08       42.59      9.50 o 
  -3   0   9      155.12      130.25     11.00 o 
  -2   0   9      496.07      428.02     18.05 o 
  -1   0   9     3747.66     3598.51     38.80 o 
   0   0   9      280.14      303.62     13.78 o 
   1   0   9     1562.66     1861.71     29.43 o 
   2   0   9      428.70      413.75     14.29 o 
   3   0   9    15602.36    15799.80    237.68 o 
   4   0   9       36.87        1.12     13.62 o 
   5   0   9      596.27      613.32     51.46 o 
   6   0   9       54.61       29.12     23.30 o 
   7   0   9      349.69      378.72     48.88 o 
   8   0   9     2278.19     2398.75    106.64 o 
   9   0   9       60.70       38.85     42.05 o 
  -9   1   9      193.13      180.36     49.72 o 
  -8   1   9      122.88      108.56     29.75 o 
  -7   1   9        9.51       19.92     25.69 o 
  -6   1   9      114.56      176.18     25.47 o 
  -5   1   9     1554.15     1567.31     54.22 o 
  -4   1   9       13.38       26.07      9.25 o 
  -3   1   9        4.64        4.87      9.34 o 
  -2   1   9     4115.66     4456.07     53.84 o 
  -1   1   9     3573.78     3605.56     39.61 o 
   0   1   9      172.38      152.91      8.98 o 
   1   1   9      417.33      418.75     14.23 o 
   2   1   9      311.12      331.76     17.89 o 
   3   1   9      275.92      292.09     17.53 o 
   4   1   9     2311.93     2199.92     62.43 o 
   5   1   9     1045.92     1040.24     54.51 o 
   6   1   9     1650.57     1682.27     85.02 o 
   7   1   9        5.06      -28.68     33.49 o 
   8   1   9      333.29      351.16     55.92 o 
   9   1   9      776.16      805.86    127.51 o 
  -9   2   9      508.93      510.09     46.83 o 
  -8   2   9      807.99      824.42     58.96 o 
  -7   2   9      420.68      432.33     45.13 o 
  -6   2   9      450.19      480.07     53.32 o 
  -5   2   9      142.04      178.55     17.65 o 
  -4   2   9     4983.09     5041.76     75.37 o 
  -3   2   9       10.92        0.02     10.03 o 
  -2   2   9     3899.87     3993.53     51.15 o 
  -1   2   9     1758.22     1817.99     25.75 o 
   0   2   9     1290.17     1253.83     29.30 o 
   1   2   9     3006.33     2946.83     38.30 o 
   2   2   9     7471.89     8407.26     90.06 o 
   3   2   9      197.69      139.87     16.75 o 
   4   2   9      572.11      628.64     42.99 o 
   5   2   9     1698.88     1726.05     70.63 o 
   6   2   9      189.58      250.44     46.75 o 
   7   2   9      380.30      452.62     57.11 o 
   8   2   9       10.16       38.70     44.28 o 
   9   2   9       12.67       -1.99     49.44 o 
  -9   3   9       26.96       -6.98     38.53 o 
  -8   3   9     1366.52     1417.14     75.34 o 
  -7   3   9     1489.01     1497.46     74.59 o 
  -6   3   9        5.80       20.82     15.44 o 
  -5   3   9      143.99      141.94     15.48 o 
  -4   3   9      278.10      258.66     23.97 o 
  -3   3   9    11663.96    11805.12    171.32 o 
  -2   3   9     2395.74     2492.88     38.32 o 
  -1   3   9     3470.49     3748.86     43.07 o 
   0   3   9      100.54       85.32      9.34 o 
   1   3   9      713.71      872.60     19.91 o 
   2   3   9     3432.50     3192.98     45.86 o 
   3   3   9      133.62      146.12     26.50 o 
   4   3   9      658.10      630.71     45.29 o 
   5   3   9      409.96      487.19     44.10 o 
   6   3   9     1427.69     1586.74    126.15 o 
   7   3   9      107.38      115.60     56.75 o 
   8   3   9      485.34      525.57     70.55 o 
   9   3   9       52.34       71.77     51.51 o 
  -9   4   9      321.00      311.05     60.20 o 
  -8   4   9      439.11      407.86     31.95 o 
  -7   4   9      776.35      777.82     36.96 o 
  -6   4   9     1118.54     1221.21     56.43 o 
  -5   4   9      145.58      154.48     28.16 o 
  -4   4   9       93.40      110.99     26.98 o 
  -3   4   9      355.62      379.48     28.64 o 
  -2   4   9     2729.17     2638.29     37.80 o 
  -1   4   9     1501.36     1454.49     26.16 o 
   0   4   9      652.97      621.22     18.34 o 
   1   4   9       17.34        4.56      8.30 o 
   2   4   9     1063.47     1051.26     32.28 o 
   3   4   9     4350.88     4405.28    125.41 o 
   4   4   9      140.60      311.67     78.53 o 
   5   4   9       84.56      157.03     39.32 o 
   6   4   9      186.91      132.24     37.58 o 
   7   4   9      705.03      766.76     75.12 o 
   8   4   9     1834.65     1901.45    114.11 o 
  -9   5   9       18.34      -23.18     46.83 o 
  -8   5   9        6.57       -0.43     26.31 o 
  -7   5   9     1484.53     1490.99     61.80 o 
  -6   5   9      500.69      520.28     40.47 o 
  -5   5   9     2365.80     2284.78     65.61 o 
  -4   5   9      210.60      193.80     25.01 o 
  -3   5   9      312.20      312.28     16.88 o 
  -2   5   9     3006.25     3012.03     44.94 o 
  -1   5   9     6695.68     6927.09     79.81 o 
   0   5   9     1430.00     1448.62     29.06 o 
   1   5   9      263.76      270.39     17.54 o 
   2   5   9        1.72       -9.60     18.30 o 
   3   5   9        2.82       -6.27     23.70 o 
   4   5   9     5677.68     5746.55    148.17 o 
   5   5   9       43.43       27.96     40.89 o 
   6   5   9       80.05      120.03     50.42 o 
   7   5   9       14.67       10.58     56.66 o 
   8   5   9        8.91       -3.40     50.25 o 
  -9   6   9      935.52     1014.76    103.82 o 
  -8   6   9       12.78       15.11     30.95 o 
  -7   6   9      969.76      960.22     68.68 o 
  -6   6   9       48.15       38.92     27.87 o 
  -5   6   9      227.34      228.61     59.32 o 
  -4   6   9     4685.97     4620.94    108.88 o 
  -3   6   9      225.51      229.25     23.09 o 
  -2   6   9      156.76      206.27     15.56 o 
  -1   6   9      263.49      270.98     16.81 o 
   0   6   9     2587.32     2560.85     41.78 o 
   1   6   9     6056.85     6012.29     79.44 o 
   2   6   9      207.14      192.01     29.19 o 
   3   6   9       38.56       33.77     18.67 o 
   4   6   9      187.38      169.09     39.13 o 
   5   6   9     1295.72     1561.10    156.69 o 
   6   6   9        3.04       -5.81     48.35 o 
   7   6   9      821.76      797.14     84.44 o 
  -9   7   9      192.32      167.41     66.88 o 
  -8   7   9     1040.28     1082.81    111.40 o 
  -7   7   9     1193.10     1144.25    108.47 o 
  -6   7   9      660.25      599.44     49.59 o 
  -5   7   9       29.36       42.98     29.41 o 
  -4   7   9      580.07      596.20     39.04 o 
  -3   7   9     2123.39     2134.83     55.86 o 
  -2   7   9      837.00      904.70     32.22 o 
  -1   7   9      580.69      616.55     23.56 o 
   0   7   9      583.47      599.22     22.28 o 
   1   7   9     1556.51     1559.29     79.86 o 
   2   7   9      470.03      522.47     25.58 o 
   3   7   9      860.72      906.36     46.82 o 
   4   7   9        0.69       29.74     48.52 o 
   5   7   9       26.53       47.21     50.90 o 
   6   7   9     1946.09     1947.01    119.75 o 
   7   7   9        2.51      -19.08     53.15 o 
  -8   8   9       29.20        4.91     60.84 o 
  -7   8   9      817.66      674.29     98.47 o 
  -6   8   9     1024.09     1020.45     97.43 o 
  -5   8   9        4.29       -4.78     32.79 o 
  -4   8   9        3.04       12.67     30.34 o 
  -3   8   9     1699.07     1687.39     52.36 o 
  -2   8   9      883.81      882.67     34.12 o 
  -1   8   9       26.73       -7.76     22.88 o 
   0   8   9      179.42      180.41     25.10 o 
   1   8   9       42.24       43.11     18.95 o 
   2   8   9       47.55       58.77     17.90 o 
   3   8   9      552.02      607.71     38.85 o 
   4   8   9      495.78      566.38     73.50 o 
   5   8   9       25.83      -16.67     50.11 o 
   6   8   9       27.83      -63.95     52.28 o 
  -8   9   9       81.67       87.68     74.02 o 
  -7   9   9       44.45       26.73     66.91 o 
  -6   9   9      696.56      689.78     59.90 o 
  -5   9   9      247.91      204.47     44.23 o 
  -4   9   9       73.54       35.37     28.55 o 
  -3   9   9        2.06      -15.28     19.00 o 
  -2   9   9        0.57      -25.80     18.09 o 
  -1   9   9     3930.50     3930.12     72.66 o 
   0   9   9     3234.75     3228.75     75.62 o 
   1   9   9     1946.77     1968.11     66.62 o 
   2   9   9      316.52      292.28     24.13 o 
   3   9   9      197.34      137.55     33.15 o 
   4   9   9     1386.41     1533.56    111.99 o 
   5   9   9        8.17       41.50     88.27 o 
   6   9   9      294.48      289.54     99.16 o 
  -7  10   9        9.74      -15.00     65.51 o 
  -6  10   9        7.10       39.17     71.06 o 
  -5  10   9      556.15      621.11     61.54 o 
  -4  10   9     1050.44     1230.37     61.49 o 
  -3  10   9        3.74       -3.54     21.92 o 
  -2  10   9       24.81       18.92     26.53 o 
  -1  10   9        4.54       24.69     24.83 o 
   0  10   9     2404.98     2342.04     68.74 o 
   1  10   9     1033.33     1119.29     46.49 o 
   2  10   9     1634.93     1604.76     49.78 o 
   3  10   9      209.33      204.69     39.89 o 
   4  10   9       84.74       17.91     63.40 o 
   5  10   9      821.34      807.20     95.59 o 
  -7  11   9       22.20       53.88     77.42 o 
  -6  11   9       15.26        9.90     74.95 o 
  -5  11   9       39.17       70.63     79.18 o 
  -4  11   9      241.94      214.59     39.32 o 
  -3  11   9     1128.41     1142.88     86.41 o 
  -2  11   9      280.16      310.86     41.85 o 
  -1  11   9     1895.57     1864.85     73.79 o 
   0  11   9       93.72       81.75     28.57 o 
   1  11   9     3693.39     3659.37     74.30 o 
   2  11   9      217.77      273.78     45.60 o 
   3  11   9      272.85      269.22     46.98 o 
   4  11   9      118.64      157.10     74.70 o 
  -6  12   9      185.84       80.74     90.22 o 
  -5  12   9       24.97        1.70     83.15 o 
  -4  12   9      350.89      348.44     46.35 o 
  -3  12   9       28.53      -48.06     32.03 o 
  -2  12   9     3190.93     3165.34    157.93 o 
  -1  12   9      771.66      779.97     62.97 o 
   0  12   9       20.02       19.12     30.54 o 
   1  12   9      866.29      986.92     86.64 o 
   2  12   9      843.88      849.97     70.77 o 
  -4  13   9       77.91      156.94     67.57 o 
  -3  13   9      670.54      655.50     83.25 o 
  -2  13   9      262.06      294.39     50.93 o 
  -1  13   9     1235.94     1208.21     68.68 o 
   0  13   9        1.45       23.55     28.27 o 
   1  13   9       61.30       67.18     32.06 o 
  -1 -13  10        1.29       12.39     43.48 o 
   0 -13  10      447.26      515.18     47.89 o 
   1 -13  10      485.64      521.36     51.54 o 
   2 -13  10      322.76      377.73     68.22 o 
   3 -13  10      253.01      318.11     46.34 o 
   4 -13  10      266.53      388.00     69.38 o 
  -3 -12  10       47.67       51.48     42.81 o 
  -2 -12  10     1170.55     1096.58    106.45 o 
  -1 -12  10       63.45       -6.02     27.53 o 
   0 -12  10       40.10       44.82     32.21 o 
   1 -12  10      435.09      485.57     47.32 o 
   2 -12  10      158.45      211.84     42.04 o 
   3 -12  10     2270.84     2447.16     86.31 o 
   4 -12  10        2.57       -0.60     45.19 o 
   5 -12  10      147.60      147.14     51.20 o 
   6 -12  10       75.47      128.26     92.19 o 
  -4 -11  10       88.19      117.38     55.24 o 
  -3 -11  10     1791.33     2013.15     94.21 o 
  -2 -11  10        8.35       -0.78     34.12 o 
  -1 -11  10     2479.89     2438.69    100.46 o 
   0 -11  10      319.58      295.27     64.23 o 
   1 -11  10       78.61       96.43     33.02 o 
   2 -11  10      654.40      584.26     47.96 o 
   3 -11  10     3673.50     3788.07     82.26 o 
   4 -11  10     2966.45     3056.80    110.68 o 
   5 -11  10       23.40      -96.16     66.85 o 
   6 -11  10       65.73       44.92     80.89 o 
   7 -11  10       14.37       60.55     80.59 o 
  -5 -10  10      311.83      364.19     60.41 o 
  -4 -10  10     1249.62     1259.14     83.32 o 
  -3 -10  10      109.98      117.33     47.24 o 
  -2 -10  10      908.53      859.05     51.91 o 
  -1 -10  10     1114.24     1148.83     41.42 o 
   0 -10  10     4496.29     4525.31    176.65 o 
   1 -10  10     4059.77     3865.98    145.92 o 
   2 -10  10      204.28      226.75     28.74 o 
   3 -10  10      445.45      462.93     32.70 o 
   4 -10  10      127.03       79.74     31.32 o 
   5 -10  10     2094.07     2221.74    106.44 o 
   6 -10  10       15.06        5.79     63.80 o 
   7 -10  10        3.04      -77.33     62.38 o 
  -6  -9  10      225.70      236.09     55.90 o 
  -5  -9  10      520.22      637.95     69.13 o 
  -4  -9  10      590.22      524.06     61.45 o 
  -3  -9  10      355.11      283.49     64.13 o 
  -2  -9  10      181.03      175.44     33.09 o 
  -1  -9  10       37.66       41.62     27.65 o 
   0  -9  10      241.28      236.57     26.17 o 
   1  -9  10     1668.93     1575.77     52.89 o 
   2  -9  10     3151.76     3332.32     72.11 o 
   3  -9  10      196.47      207.06     31.52 o 
   4  -9  10      171.09      154.70     31.69 o 
   5  -9  10      115.99       91.72     44.35 o 
   6  -9  10     1711.19     1900.08     98.17 o 
   7  -9  10      122.61      167.01     78.32 o 
   8  -9  10        1.02        3.14     66.20 o 
  -7  -8  10      886.97      942.30     78.01 o 
  -6  -8  10       14.81       13.00     45.04 o 
  -5  -8  10       64.30       62.02     44.56 o 
  -4  -8  10     1993.82     1798.51    121.38 o 
  -3  -8  10      485.40      486.82     51.88 o 
  -2  -8  10     6717.82     6497.73    123.52 o 
  -1  -8  10     1821.61     1871.08     70.16 o 
   0  -8  10      226.20      269.22     41.71 o 
   1  -8  10     4132.42     4123.09     76.02 o 
   2  -8  10      314.30      303.40     25.88 o 
   3  -8  10      447.62      453.46     27.48 o 
   4  -8  10        1.33       -1.35     18.64 o 
   5  -8  10      265.16      213.36     57.27 o 
   6  -8  10       25.67      -37.20     39.26 o 
   7  -8  10      770.02      746.79    102.42 o 
   8  -8  10      407.42      439.73     90.50 o 
  -7  -7  10      243.96      288.24     66.38 o 
  -6  -7  10     1498.21     1513.01     95.63 o 
  -5  -7  10       77.46      111.33     40.28 o 
  -4  -7  10      175.96      240.12     53.36 o 
  -3  -7  10      120.30      127.07     37.09 o 
  -2  -7  10       50.75       86.04     25.04 o 
  -1  -7  10      343.66      368.73     23.97 o 
   0  -7  10       97.72      110.75     15.72 o 
   1  -7  10     2028.48     1928.73     41.68 o 
   2  -7  10        8.21       12.34     14.93 o 
   3  -7  10      206.35      178.81     20.09 o 
   4  -7  10      477.97      507.85     31.90 o 
   5  -7  10        9.57       30.63     35.88 o 
   6  -7  10      379.24      394.30     52.31 o 
   7  -7  10       31.51        6.48     41.82 o 
   8  -7  10     2000.52     2118.07    152.62 o 
   9  -7  10      461.99      466.51     90.05 o 
  -8  -6  10       56.18       30.64     44.33 o 
  -7  -6  10      700.62      592.53     65.17 o 
  -6  -6  10      941.48      969.13    100.21 o 
  -5  -6  10     1424.94     1391.21     73.29 o 
  -4  -6  10     3680.55     3381.43    105.49 o 
  -3  -6  10     1168.42     1117.00     59.12 o 
  -2  -6  10      754.48      748.06     36.69 o 
  -1  -6  10      103.09      127.37     13.60 o 
   0  -6  10     1496.87     1479.78     36.43 o 
   1  -6  10        8.07        5.64     15.28 o 
   2  -6  10      283.31      330.98     19.56 o 
   3  -6  10       59.59       38.16     15.05 o 
   4  -6  10     3644.50     3587.06     68.87 o 
   5  -6  10      155.40      135.63     52.33 o 
   6  -6  10      930.54      928.61     64.30 o 
   7  -6  10       15.06       37.33     39.53 o 
   8  -6  10     1178.92     1326.95    122.56 o 
   9  -6  10     1027.93     1148.05    118.20 o 
  -8  -5  10      298.30      349.69     51.51 o 
  -7  -5  10      218.68      182.86     46.16 o 
  -6  -5  10        3.91       -1.79     34.10 o 
  -5  -5  10     1506.41     1405.29     69.59 o 
  -4  -5  10     1390.39     1349.59     64.70 o 
  -3  -5  10     2286.31     2244.17     64.70 o 
  -2  -5  10     1112.16     1106.31     29.94 o 
  -1  -5  10       93.23       89.04     10.45 o 
   0  -5  10        0.78        9.62      9.52 o 
   1  -5  10    14157.04    13978.17    161.11 o 
   2  -5  10     2423.62     2481.38     43.49 o 
   3  -5  10      687.81      736.43     29.46 o 
   4  -5  10       38.57       33.03     14.50 o 
   5  -5  10     4651.30     4594.98    131.65 o 
   6  -5  10     1750.46     1664.26     77.60 o 
   7  -5  10     1492.72     1338.92     86.10 o 
   8  -5  10        0.22      -47.01     47.06 o 
   9  -5  10      121.09       90.02     60.75 o 
  -8  -4  10        5.24       26.43     40.39 o 
  -7  -4  10      596.65      573.08     56.62 o 
  -6  -4  10       33.88       74.17     35.40 o 
  -5  -4  10       62.95       76.79     32.13 o 
  -4  -4  10     2750.09     2713.39     85.38 o 
  -3  -4  10     1316.07     1317.04     45.13 o 
  -2  -4  10     1817.36     1704.54     37.34 o 
  -1  -4  10       41.38       68.31      9.08 o 
   0  -4  10     5423.12     5488.93     79.39 o 
   1  -4  10      172.02      211.34     14.54 o 
   2  -4  10     5877.56     5623.97     73.55 o 
   3  -4  10     3280.01     3362.22     85.61 o 
   4  -4  10      221.52      226.65     15.88 o 
   5  -4  10     1182.56     1185.86     47.85 o 
   6  -4  10      903.39      869.08     58.14 o 
   7  -4  10     3364.22     3606.31    113.46 o 
   8  -4  10        3.50      -10.59     35.62 o 
   9  -4  10      460.23      429.46     74.55 o 
  -9  -3  10      121.65      108.21     42.59 o 
  -8  -3  10      109.40      146.06     42.08 o 
  -7  -3  10       28.65        9.05     33.62 o 
  -6  -3  10     1413.30     1417.11     66.17 o 
  -5  -3  10      211.84      190.29     33.51 o 
  -4  -3  10       78.94      100.14     27.07 o 
  -3  -3  10      103.26       83.76     30.89 o 
  -2  -3  10      243.96      205.63     13.35 o 
  -1  -3  10     5185.29     5312.40     60.83 o 
   0  -3  10        0.41      -10.07      8.24 o 
   1  -3  10      778.98      881.54     24.19 o 
   2  -3  10     2625.58     2758.60     43.15 o 
   3  -3  10     9176.51     8960.31    131.30 o 
   4  -3  10      546.69      535.75     31.98 o 
   5  -3  10       62.96       33.81     21.68 o 
   6  -3  10      222.95      178.09     28.40 o 
   7  -3  10       14.30       23.73     31.28 o 
   8  -3  10     2038.97     2118.63     84.28 o 
   9  -3  10      151.73      137.14     58.16 o 
  -9  -2  10      635.36      671.07     64.77 o 
  -8  -2  10       95.15       70.75     18.53 o 
  -7  -2  10      551.83      619.66     31.31 o 
  -6  -2  10       97.03       74.68     17.02 o 
  -5  -2  10     2971.68     2791.81    112.06 o 
  -4  -2  10      144.43      149.63     12.16 o 
  -3  -2  10      220.95      231.97     15.03 o 
  -2  -2  10      992.58      860.28     20.93 o 
  -1  -2  10    13310.22    14229.46    139.67 o 
   0  -2  10      807.00     1016.48     22.04 o 
   1  -2  10     6663.92     7025.14     86.25 o 
   2  -2  10        3.21       -8.59     10.70 o 
   3  -2  10     1239.47     1398.10     36.11 o 
   4  -2  10     4023.32     3898.11    117.70 o 
   5  -2  10     1838.99     1790.08     56.69 o 
   6  -2  10       90.57       83.71     26.08 o 
   7  -2  10       44.23       79.28     27.33 o 
   8  -2  10      351.81      331.76     42.34 o 
   9  -2  10      867.20      869.94     90.09 o 
  -9  -1  10      202.03      190.15     39.07 o 
  -8  -1  10      197.12      195.47     39.00 o 
  -7  -1  10      231.81      216.66     35.38 o 
  -6  -1  10      170.60      169.78     33.23 o 
  -5  -1  10      257.26      240.24     18.10 o 
  -4  -1  10     4242.57     4278.34     55.58 o 
  -3  -1  10      808.45      820.48     22.78 o 
  -2  -1  10     3374.98     3556.94     50.19 o 
  -1  -1  10     3337.98     3141.88     38.38 o 
   0  -1  10      293.28      296.83     12.13 o 
   1  -1  10    19627.24    19328.06    188.44 o 
   2  -1  10     3865.25     3861.64     53.74 o 
   3  -1  10      588.03      627.98     23.43 o 
   4  -1  10     1361.50     1317.49     53.49 o 
   5  -1  10      687.30      583.41     36.79 o 
   6  -1  10      730.20      660.28     53.48 o 
   7  -1  10      130.49      130.29     26.53 o 
   8  -1  10      188.10      154.66     32.44 o 
   9  -1  10      137.87       87.62     54.53 o 
  -9   0  10     1322.60     1394.95     65.91 o 
  -8   0  10      770.77      799.87     69.63 o 
  -7   0  10     1122.83     1167.46     58.65 o 
  -6   0  10       18.65       46.71     26.33 o 
  -5   0  10       14.14        3.00      9.13 o 
  -4   0  10      820.09      860.26     25.00 o 
  -3   0  10     3925.61     3702.49     56.08 o 
  -2   0  10      107.68       98.54      9.44 o 
  -1   0  10     2840.41     3044.79     37.78 o 
   0   0  10      343.02      333.52     13.55 o 
   1   0  10       73.84       72.43      9.59 o 
   2   0  10     6529.83     6710.92     83.21 o 
   3   0  10        2.91       -1.93     10.86 o 
   4   0  10     2771.36     2802.68     65.90 o 
   5   0  10        5.85        4.22     17.70 o 
   6   0  10      583.66      700.83     44.86 o 
   7   0  10      397.66      403.95     50.64 o 
   8   0  10      161.93      172.71     33.40 o 
   9   0  10       12.48        1.90     39.34 o 
  -9   1  10      143.33      199.73     37.92 o 
  -8   1  10      924.82      905.96     47.92 o 
  -7   1  10        5.05        8.06     28.81 o 
  -6   1  10     5482.39     5333.67    150.88 o 
  -5   1  10       63.80       83.87     11.40 o 
  -4   1  10       10.02       -7.99     10.29 o 
  -3   1  10      266.47      239.59     14.66 o 
  -2   1  10     4304.13     4198.50     53.36 o 
  -1   1  10     2540.45     2561.37     32.05 o 
   0   1  10       19.97        7.05      7.76 o 
   1   1  10      135.89      200.31     10.83 o 
   2   1  10      561.84      546.29     17.68 o 
   3   1  10     5628.21     5563.39     94.03 o 
   4   1  10      148.24      183.76     23.84 o 
   5   1  10      180.56      126.53     35.02 o 
   6   1  10      137.54      180.97     41.78 o 
   7   1  10      333.05      319.58     51.14 o 
   8   1  10       47.62       88.00     44.90 o 
   9   1  10      421.18      427.41     64.12 o 
  -9   2  10      301.28      283.87     54.02 o 
  -8   2  10      111.26      114.49     36.41 o 
  -7   2  10     2536.88     2628.83    116.92 o 
  -6   2  10       12.53        6.70     13.54 o 
  -5   2  10     3587.83     3591.51     59.64 o 
  -4   2  10     3601.98     4019.65     62.23 o 
  -3   2  10        9.14        7.32     11.90 o 
  -2   2  10     1130.09     1105.17     32.41 o 
  -1   2  10     3911.08     4047.19     45.12 o 
   0   2  10      453.92      381.39     13.98 o 
   1   2  10      806.44      932.38     20.68 o 
   2   2  10     1579.52     1708.88     28.56 o 
   3   2  10      374.85      468.62     25.76 o 
   4   2  10     3522.53     3334.82     98.11 o 
   5   2  10        6.48       43.21     27.87 o 
   6   2  10       85.59      104.52     47.84 o 
   7   2  10        5.06       -1.60     39.79 o 
   8   2  10      603.58      582.86    169.94 o 
   9   2  10      371.92      416.18     64.48 o 
  -9   3  10      105.36      155.07     49.19 o 
  -8   3  10      200.83      192.38     47.15 o 
  -7   3  10        3.78      -16.51     17.06 o 
  -6   3  10      617.08      575.89     46.35 o 
  -5   3  10       21.15       13.55     22.93 o 
  -4   3  10     5363.91     5166.43     81.48 o 
  -3   3  10      670.29      699.32     24.25 o 
  -2   3  10     6217.57     6620.20     71.30 o 
  -1   3  10       45.03       92.41      9.40 o 
   0   3  10     4494.64     4448.85     53.09 o 
   1   3  10    11527.44    12355.53    131.56 o 
   2   3  10       10.69       22.39     12.32 o 
   3   3  10      324.49      384.57     42.05 o 
   4   3  10      104.22       55.12     38.99 o 
   5   3  10     4498.20     4816.54    132.44 o 
   6   3  10       50.14       73.80     30.74 o 
   7   3  10      304.72      380.75    101.08 o 
   8   3  10      274.86      312.71     61.22 o 
  -9   4  10      786.78      841.07     84.70 o 
  -8   4  10      720.56      733.30     43.22 o 
  -7   4  10      457.95      471.42     42.38 o 
  -6   4  10      108.37      126.73     23.41 o 
  -5   4  10      635.26      675.90     53.82 o 
  -4   4  10        5.97       16.07     17.16 o 
  -3   4  10     3882.62     3698.08     62.10 o 
  -2   4  10      415.78      369.11     14.63 o 
  -1   4  10     3633.73     4073.14     50.77 o 
   0   4  10    12947.82    14109.33    138.67 o 
   1   4  10     8762.66     9341.47    101.23 o 
   2   4  10     4907.92     4955.09     64.17 o 
   3   4  10       60.77       51.51     41.62 o 
   4   4  10      398.67      306.33     64.93 o 
   5   4  10      111.36       69.50     61.41 o 
   6   4  10      865.71     1063.41     80.28 o 
   7   4  10     1331.50     1362.59     96.06 o 
   8   4  10      225.43      218.33     61.52 o 
  -9   5  10       39.27       63.86     53.47 o 
  -8   5  10        8.72      -11.58     27.58 o 
  -7   5  10      217.67      222.15     32.67 o 
  -6   5  10      673.66      647.08     47.57 o 
  -5   5  10       86.89      117.76     25.05 o 
  -4   5  10      770.86      826.59     41.47 o 
  -3   5  10        3.63       22.28     13.29 o 
  -2   5  10     4423.24     4179.16     56.87 o 
  -1   5  10     1509.70     1451.63     30.01 o 
   0   5  10       25.51       37.22     10.92 o 
   1   5  10     2278.59     2342.27     42.77 o 
   2   5  10       29.64       10.68     12.29 o 
   3   5  10    10312.73    10490.41    173.73 o 
   4   5  10        1.60      -13.15     24.74 o 
   5   5  10       44.45       50.01     39.98 o 
   6   5  10      356.59      361.41     62.35 o 
   7   5  10      816.45      915.90     86.98 o 
   8   5  10       23.58      115.50     74.67 o 
  -9   6  10      263.95      182.26     65.79 o 
  -8   6  10      243.30      210.00     66.17 o 
  -7   6  10      296.58      427.60     42.63 o 
  -6   6  10     1363.07     1419.03    101.94 o 
  -5   6  10      762.32      773.63     43.63 o 
  -4   6  10      154.84      137.43     31.10 o 
  -3   6  10      426.53      489.94     29.17 o 
  -2   6  10        5.55        9.05     13.05 o 
  -1   6  10     4941.69     4722.82     69.01 o 
   0   6  10       82.55      103.87     13.40 o 
   1   6  10      370.24      364.37     24.46 o 
   2   6  10       27.54       35.18     14.70 o 
   3   6  10      269.41      305.00     27.18 o 
   4   6  10     1451.15     1704.94     79.01 o 
   5   6  10      161.63      171.98     55.25 o 
   6   6  10        0.51        6.06     50.03 o 
   7   6  10       24.18       -3.93     51.24 o 
  -9   7  10      331.88      468.58     88.01 o 
  -8   7  10       16.32       59.74     59.44 o 
  -7   7  10     1206.88     1255.40     69.81 o 
  -6   7  10      937.57     1000.34     61.38 o 
  -5   7  10     1205.01     1210.94     65.72 o 
  -4   7  10     4956.97     5253.81    117.37 o 
  -3   7  10     1083.74     1124.31     43.78 o 
  -2   7  10        4.43       -8.19     15.38 o 
  -1   7  10      667.87      626.42     24.12 o 
   0   7  10     3443.40     3362.17     52.45 o 
   1   7  10     1929.31     1893.24     53.92 o 
   2   7  10     1928.30     1880.99     45.08 o 
   3   7  10      384.47      383.54     57.80 o 
   4   7  10      133.99      231.04     42.51 o 
   5   7  10     1495.23     1540.03    106.14 o 
   6   7  10       15.68       15.30     63.51 o 
   7   7  10      100.89       34.90     58.13 o 
  -8   8  10       17.72       33.44     64.59 o 
  -7   8  10        8.05       14.51     58.60 o 
  -6   8  10       13.11        2.78     31.87 o 
  -5   8  10     1800.12     1843.04     83.44 o 
  -4   8  10     1999.30     1980.98     86.38 o 
  -3   8  10     3319.38     3088.34     84.33 o 
  -2   8  10      476.28      446.91     27.44 o 
  -1   8  10      169.65      170.36     20.67 o 
   0   8  10       41.12       38.98     19.43 o 
   1   8  10      509.50      548.18     27.34 o 
   2   8  10     1785.12     1879.04     65.55 o 
   3   8  10        4.37       16.91     23.27 o 
   4   8  10       84.45      129.43     54.27 o 
   5   8  10       46.82       44.20     54.81 o 
   6   8  10      305.74      279.11     71.36 o 
  -8   9  10        5.74       47.47     67.74 o 
  -7   9  10      927.55     1025.03    121.41 o 
  -6   9  10      189.54      140.84     74.11 o 
  -5   9  10       20.78       25.18     36.77 o 
  -4   9  10      432.01      444.35     47.63 o 
  -3   9  10      283.64      267.65     24.85 o 
  -2   9  10     5012.71     5018.79     85.18 o 
  -1   9  10     1319.66     1283.62     55.36 o 
   0   9  10       14.88        8.39     44.95 o 
   1   9  10     1527.26     1435.94     83.44 o 
   2   9  10     1010.31      969.43     40.48 o 
   3   9  10      498.27      446.91     44.42 o 
   4   9  10      109.49      142.21     60.06 o 
   5   9  10       79.07       67.09     60.11 o 
  -7  10  10      187.47      270.59     91.32 o 
  -6  10  10      697.93      624.97    107.88 o 
  -5  10  10      391.41      392.72     54.42 o 
  -4  10  10       60.88       54.75     32.89 o 
  -3  10  10      389.25      339.26     29.38 o 
  -2  10  10       48.51      -28.72     22.15 o 
  -1  10  10      349.00      318.03     33.91 o 
   0  10  10     1655.40     1653.00     58.96 o 
   1  10  10     1348.03     1280.84     52.04 o 
   2  10  10       14.33       -3.43     19.32 o 
   3  10  10     1779.86     1953.76     80.27 o 
   4  10  10      446.00      441.88     81.92 o 
   5  10  10       52.26       67.13     99.51 o 
  -6  11  10      159.26      123.25     85.90 o 
  -5  11  10      317.65      385.03    104.08 o 
  -4  11  10      430.83      374.19     44.26 o 
  -3  11  10        6.15      -30.85     25.05 o 
  -2  11  10     1121.19     1125.84     63.32 o 
  -1  11  10      389.50      373.85     42.37 o 
   0  11  10     1908.76     2027.71     74.88 o 
   1  11  10       29.14       -4.61     21.77 o 
   2  11  10      224.69      196.12     54.36 o 
   3  11  10      419.39      430.93     51.59 o 
   4  11  10      617.10      593.14     92.33 o 
  -5  12  10       13.24      -63.77     75.20 o 
  -4  12  10      338.06      315.13     46.22 o 
  -3  12  10     1013.57     1170.82     99.69 o 
  -2  12  10      508.56      526.21     51.24 o 
  -1  12  10       32.42      -61.07     30.54 o 
   0  12  10       43.69       35.65     33.44 o 
   1  12  10      220.71      254.44     35.21 o 
   2  12  10      540.75      432.84     59.99 o 
  -4  13  10       86.90        6.68     60.77 o 
  -3  13  10     2181.49     2328.57    134.74 o 
  -2  13  10      169.06      156.49     79.65 o 
  -1  13  10      277.27      150.06     40.76 o 
   0  13  10       31.08       31.13     28.23 o 
  -1 -13  11      410.57      517.63     42.92 o 
   0 -13  11     1374.74     1620.33    114.89 o 
   1 -13  11      419.97      407.67     48.73 o 
   2 -13  11      107.60      125.28     42.79 o 
   3 -13  11      724.39      767.93     57.27 o 
   4 -13  11      309.95      411.57     73.48 o 
  -3 -12  11      574.52      585.47     56.83 o 
  -2 -12  11       84.80      100.48     70.74 o 
  -1 -12  11      180.76      155.07     42.09 o 
   0 -12  11      644.84      612.04     48.83 o 
   1 -12  11     1020.17     1045.08     65.94 o 
   2 -12  11     1569.71     1494.84    152.35 o 
   3 -12  11      318.63      367.96     45.14 o 
   4 -12  11      207.04      209.87     49.62 o 
   5 -12  11        8.93      -25.00     42.51 o 
  -4 -11  11      797.27      908.00     80.26 o 
  -3 -11  11      355.32      364.21     55.36 o 
  -2 -11  11     1043.12     1048.84     57.96 o 
  -1 -11  11       13.90       41.17     51.71 o 
   0 -11  11      733.84      745.02     66.84 o 
   1 -11  11      331.91      327.51     40.41 o 
   2 -11  11     1134.06     1190.32     62.20 o 
   3 -11  11       48.51       13.51     29.14 o 
   4 -11  11        2.00       -9.45     31.63 o 
   5 -11  11      502.02      591.99    110.95 o 
   6 -11  11       14.57       70.12     77.47 o 
  -5 -10  11      191.86      222.11     58.19 o 
  -4 -10  11        0.42      -74.66     45.09 o 
  -3 -10  11      179.04      171.81     50.42 o 
  -2 -10  11        0.30      -10.65     32.21 o 
  -1 -10  11      345.37      356.64     28.15 o 
   0 -10  11       34.04        8.84     43.71 o 
   1 -10  11       16.71        5.59     52.96 o 
   2 -10  11      147.92      151.99     53.20 o 
   3 -10  11      120.68      146.53     37.63 o 
   4 -10  11     1310.29     1258.36     78.71 o 
   5 -10  11        5.90        2.66     51.20 o 
   6 -10  11      376.53      513.72    103.31 o 
   7 -10  11        1.22      -65.04     64.92 o 
  -6  -9  11      903.75     1018.51     82.06 o 
  -5  -9  11      457.74      461.70     62.97 o 
  -4  -9  11      281.79      232.28     52.05 o 
  -3  -9  11      102.68       89.68     41.84 o 
  -2  -9  11     2471.38     2398.53     74.76 o 
  -1  -9  11     2927.28     2858.09     61.09 o 
   0  -9  11      291.95      363.38     30.52 o 
   1  -9  11     3140.92     2993.53    106.89 o 
   2  -9  11      445.03      396.65     30.43 o 
   3  -9  11     3246.31     3204.52     69.44 o 
   4  -9  11      564.25      571.15     42.21 o 
   5  -9  11      645.09      572.35     63.58 o 
   6  -9  11        5.18      -61.24     59.56 o 
   7  -9  11       52.67       65.54     71.55 o 
   8  -9  11       64.07       37.49     73.37 o 
  -6  -8  11       26.43       13.37     42.07 o 
  -5  -8  11      540.36      423.52     60.02 o 
  -4  -8  11     1007.19      975.97     69.61 o 
  -3  -8  11      539.18      397.60     49.46 o 
  -2  -8  11      276.90      237.30     32.75 o 
  -1  -8  11      109.78       94.67     23.09 o 
   0  -8  11      216.80      164.53     29.49 o 
   1  -8  11    11024.68    10786.67    136.80 o 
   2  -8  11       94.88       71.09     20.76 o 
   3  -8  11       86.26       90.98     20.49 o 
   4  -8  11     1970.56     1889.87     64.92 o 
   5  -8  11      121.43      128.72     42.65 o 
   6  -8  11     1788.30     1793.95     94.26 o 
   7  -8  11        9.66       16.27     60.97 o 
   8  -8  11       48.80      113.31     71.07 o 
  -7  -7  11      550.88      538.72     65.64 o 
  -6  -7  11        7.09       21.25     49.13 o 
  -5  -7  11      188.90      164.26     43.86 o 
  -4  -7  11     1296.48     1405.01     73.58 o 
  -3  -7  11      594.10      606.87     52.35 o 
  -2  -7  11       62.47       40.48     24.69 o 
  -1  -7  11      730.69      782.70     30.56 o 
   0  -7  11     1555.49     1593.58     38.29 o 
   1  -7  11       10.41       -3.82     13.31 o 
   2  -7  11     3889.78     3760.96     64.68 o 
   3  -7  11      721.76      699.44     40.46 o 
   4  -7  11      707.41      690.66     40.23 o 
   5  -7  11       53.77       84.94     41.22 o 
   6  -7  11       19.87      -28.91     37.66 o 
   7  -7  11     1488.81     1565.80    135.06 o 
   8  -7  11       23.94       25.62     60.15 o 
  -8  -6  11      111.32      142.17     49.35 o 
  -7  -6  11      196.86      167.14     51.37 o 
  -6  -6  11     1413.58     1182.85     73.77 o 
  -5  -6  11       26.14       27.20     35.75 o 
  -4  -6  11       64.91      118.20     38.90 o 
  -3  -6  11     4585.59     4365.74    118.61 o 
  -2  -6  11       29.38       37.02     22.55 o 
  -1  -6  11    12285.51    12102.17    135.08 o 
   0  -6  11       40.24       42.49     13.49 o 
   1  -6  11     5108.89     4945.87     72.20 o 
   2  -6  11     1610.10     1794.80     72.03 o 
   3  -6  11     7924.94     7686.95    115.54 o 
   4  -6  11     2483.47     2374.05     74.55 o 
   5  -6  11       96.24       85.42     38.74 o 
   6  -6  11       54.29       22.90     37.29 o 
   7  -6  11       84.78       36.97     40.68 o 
   8  -6  11      209.37      333.44     75.97 o 
   9  -6  11       74.36       61.18     63.57 o 
  -8  -5  11       18.15      -10.47     43.04 o 
  -7  -5  11     1508.88     1399.30    152.50 o 
  -6  -5  11       10.41       -3.17     33.92 o 
  -5  -5  11      903.46      886.26     59.80 o 
  -4  -5  11       50.64      -21.80     29.72 o 
  -3  -5  11     1403.36     1399.93     64.39 o 
  -2  -5  11     7056.21     7439.03     98.16 o 
  -1  -5  11       70.23       81.13     10.46 o 
   0  -5  11     3198.68     3060.76     54.99 o 
   1  -5  11     1069.10     1098.39     30.23 o 
   2  -5  11       19.51       22.18     12.66 o 
   3  -5  11      399.27      403.36     24.13 o 
   4  -5  11      755.26      671.04     35.81 o 
   5  -5  11     2530.62     2492.86     94.44 o 
   6  -5  11      158.23      117.56     39.24 o 
   7  -5  11       76.25       71.54     40.18 o 
   8  -5  11     1360.77     1115.17    108.52 o 
   9  -5  11      774.33      893.41    104.13 o 
  -8  -4  11      132.86      113.93     53.60 o 
  -7  -4  11       72.80       91.09     62.91 o 
  -6  -4  11      470.82      441.82     49.66 o 
  -5  -4  11     1829.33     1746.16     74.68 o 
  -4  -4  11     3705.41     3470.79     99.53 o 
  -3  -4  11     1293.35     1287.90     43.45 o 
  -2  -4  11       21.66       13.10     11.92 o 
  -1  -4  11     6729.19     6895.94     82.60 o 
   0  -4  11       12.01       14.97      9.09 o 
   1  -4  11     6369.33     6138.45     81.17 o 
   2  -4  11      279.77      269.07     16.32 o 
   3  -4  11      605.77      634.18     28.21 o 
   4  -4  11     2627.05     2647.29     82.90 o 
   5  -4  11      849.21      806.94     41.68 o 
   6  -4  11     2405.61     2338.37    133.68 o 
   7  -4  11      323.95      335.67     46.55 o 
   8  -4  11      664.61      609.26     83.57 o 
   9  -4  11      214.76      279.22     70.47 o 
  -9  -3  11      955.92      996.48     71.83 o 
  -8  -3  11       15.07      -21.32     34.72 o 
  -7  -3  11      437.07      457.37     60.99 o 
  -6  -3  11      114.31      106.99     34.24 o 
  -5  -3  11      223.86      198.54     36.90 o 
  -4  -3  11      212.36      218.05     31.43 o 
  -3  -3  11     2979.35     2962.34     55.78 o 
  -2  -3  11      706.73      698.34     24.32 o 
  -1  -3  11      191.03      203.69     11.47 o 
   0  -3  11      253.14      424.41     16.90 o 
   1  -3  11       45.02       25.37      9.39 o 
   2  -3  11     3215.83     2943.07     56.17 o 
   3  -3  11        6.58        7.25     12.82 o 
   4  -3  11     2611.90     2593.96     69.56 o 
   5  -3  11     1953.66     1980.89     62.17 o 
   6  -3  11      587.59      559.42     60.86 o 
   7  -3  11     1141.64     1198.86     67.75 o 
   8  -3  11      134.15       78.00     38.96 o 
   9  -3  11      641.00      678.53     88.04 o 
  -9  -2  11      238.68      259.35     82.40 o 
  -8  -2  11      184.79      218.65     25.11 o 
  -7  -2  11        6.48        0.89     21.49 o 
  -6  -2  11     1177.68     1152.09     40.37 o 
  -5  -2  11      113.77       72.43     20.87 o 
  -4  -2  11      669.36      707.80     26.99 o 
  -3  -2  11     1482.70     1528.45     67.66 o 
  -2  -2  11     5988.83     6608.18    105.65 o 
  -1  -2  11     1247.21     1161.08     23.07 o 
   0  -2  11       30.88       21.00      9.96 o 
   1  -2  11      697.16      639.74     21.58 o 
   2  -2  11        3.10       -4.42      8.57 o 
   3  -2  11     3516.62     3186.19     57.16 o 
   4  -2  11       13.21       22.57     20.54 o 
   5  -2  11       79.63       93.09     24.62 o 
   6  -2  11     1690.53     1614.33     76.05 o 
   7  -2  11      559.57      572.98     41.44 o 
   8  -2  11      392.52      410.53    109.60 o 
   9  -2  11      300.74      300.78     69.59 o 
  -9  -1  11       14.11       -2.00     34.50 o 
  -8  -1  11       73.46       91.95     61.31 o 
  -7  -1  11     1184.98     1261.01     49.36 o 
  -6  -1  11       92.18       73.80     16.76 o 
  -5  -1  11     1947.28     1951.88     50.84 o 
  -4  -1  11      143.00      154.32     12.87 o 
  -3  -1  11      949.76      913.57     33.64 o 
  -2  -1  11      868.11      827.66     22.72 o 
  -1  -1  11       37.60       26.29      9.09 o 
   0  -1  11    12793.03    13688.83    138.89 o 
   1  -1  11       15.86       17.50     12.39 o 
   2  -1  11     1572.33     1421.90     30.44 o 
   3  -1  11     1321.93     1376.77     34.89 o 
   4  -1  11     4010.41     3825.27     81.52 o 
   5  -1  11      264.98      238.63     29.76 o 
   6  -1  11       29.46       26.51     15.89 o 
   7  -1  11      526.85      494.44     45.52 o 
   8  -1  11       16.76       48.07     33.77 o 
   9  -1  11     1563.74     1682.44    124.15 o 
  -9   0  11      426.27      445.78     80.68 o 
  -8   0  11      411.19      421.85     50.95 o 
  -7   0  11       45.18       46.64     25.89 o 
  -6   0  11     2446.47     2326.91     74.25 o 
  -5   0  11       70.05       36.23     13.71 o 
  -4   0  11     1438.05     1502.41     33.31 o 
  -3   0  11        1.27       14.24     10.81 o 
  -2   0  11     3168.39     3211.72     44.23 o 
  -1   0  11    19782.43    20764.51    191.06 o 
   0   0  11     2387.30     2400.15     36.49 o 
   1   0  11     1576.04     1390.27     27.39 o 
   2   0  11       28.35        7.21      8.04 o 
   3   0  11     2773.69     2657.47     51.20 o 
   4   0  11      109.70       82.69     19.72 o 
   5   0  11     4772.74     4725.81    108.88 o 
   6   0  11       45.09       40.39     21.51 o 
   7   0  11      395.55      396.61     59.45 o 
   8   0  11       75.02      103.83     32.67 o 
   9   0  11      291.45      337.59     73.43 o 
  -9   1  11      539.65      618.21     54.38 o 
  -8   1  11      291.30      303.09     61.64 o 
  -7   1  11      547.98      509.90     51.11 o 
  -6   1  11       45.85       38.78     15.81 o 
  -5   1  11     2251.54     2241.19     47.93 o 
  -4   1  11      548.90      622.51     28.83 o 
  -3   1  11    10276.61    10463.90    143.56 o 
  -2   1  11      135.13      146.40     12.17 o 
  -1   1  11      740.68      667.25     17.57 o 
   0   1  11     4680.44     4602.66     57.95 o 
   1   1  11      475.57      479.96     15.74 o 
   2   1  11     7203.37     7001.85     80.67 o 
   3   1  11       57.89       72.80     16.69 o 
   4   1  11     1247.55     1324.40     52.75 o 
   5   1  11     1196.09     1055.69     45.66 o 
   6   1  11     1434.27     1586.68    109.90 o 
   7   1  11     1972.11     1845.90     96.68 o 
   8   1  11       95.52      137.51     48.07 o 
   9   1  11      195.59      226.42     98.79 o 
  -9   2  11       11.47       25.13     48.19 o 
  -8   2  11      301.65      360.84     48.10 o 
  -7   2  11      464.54      520.06     35.73 o 
  -6   2  11      353.89      324.66     24.78 o 
  -5   2  11      278.46      286.94     25.10 o 
  -4   2  11     3570.90     3581.99     58.99 o 
  -3   2  11     1441.13     1398.88     32.17 o 
  -2   2  11     5726.38     5432.12     67.76 o 
  -1   2  11     9766.06    10399.47     97.99 o 
   0   2  11      164.48      184.08     11.60 o 
   1   2  11    12096.72    12712.14    134.30 o 
   2   2  11      132.50      110.19     10.99 o 
   3   2  11     4551.03     4526.21     94.66 o 
   4   2  11      500.15      464.92     32.15 o 
   5   2  11      130.28       93.24     28.14 o 
   6   2  11     1804.44     1743.46     94.23 o 
   7   2  11      588.20      687.51     70.05 o 
   8   2  11      304.33      293.98    121.21 o 
   9   2  11       54.73       75.04     52.67 o 
  -9   3  11       10.34      -29.78     41.45 o 
  -8   3  11        3.30      -26.45     20.24 o 
  -7   3  11     1095.36     1263.53     47.20 o 
  -6   3  11      134.95      109.58     22.27 o 
  -5   3  11     1540.11     1544.27     51.29 o 
  -4   3  11     1046.10     1122.00     37.12 o 
  -3   3  11     3935.80     4125.03     62.77 o 
  -2   3  11      768.58      817.33     19.29 o 
  -1   3  11     2719.62     2673.90     37.90 o 
   0   3  11      832.29      794.60     20.81 o 
   1   3  11      797.63      926.15     24.41 o 
   2   3  11      983.18      995.40     32.13 o 
   3   3  11      179.61      165.49     18.73 o 
   4   3  11     3396.01     3652.27    108.58 o 
   5   3  11      553.58      531.53     55.89 o 
   6   3  11     1004.39      991.26     91.46 o 
   7   3  11      353.43      437.34    118.12 o 
   8   3  11      118.69       70.90     54.74 o 
  -9   4  11     1031.88     1015.62     97.04 o 
  -8   4  11      204.81      129.77     29.64 o 
  -7   4  11        7.92      -29.67     25.76 o 
  -6   4  11      133.53      132.89     24.59 o 
  -5   4  11      123.76      126.40     24.44 o 
  -4   4  11     2983.98     3031.15     89.82 o 
  -3   4  11        0.11        2.00     14.70 o 
  -2   4  11      211.81      175.39     15.76 o 
  -1   4  11     3357.36     3465.94     48.23 o 
   0   4  11     3838.56     3821.68     67.64 o 
   1   4  11     2177.85     2200.20     36.75 o 
   2   4  11       25.37       29.03     11.58 o 
   3   4  11     3427.79     3516.11     77.31 o 
   4   4  11       54.34      120.92     79.84 o 
   5   4  11      788.20      826.24     56.40 o 
   6   4  11      149.26      152.05     50.55 o 
   7   4  11      253.35      208.69     73.30 o 
   8   4  11      357.26      397.06     69.47 o 
  -9   5  11        4.35       32.48     56.88 o 
  -8   5  11      429.52      571.19     76.10 o 
  -7   5  11      102.78      100.91     30.74 o 
  -6   5  11       28.70       12.65     23.46 o 
  -5   5  11     1171.99     1231.18     51.60 o 
  -4   5  11      718.26      783.83     86.74 o 
  -3   5  11     2495.81     2540.04     45.90 o 
  -2   5  11       34.72       35.78     12.53 o 
  -1   5  11      130.12      151.02     14.01 o 
   0   5  11      257.97      412.76     21.33 o 
   1   5  11      280.94      278.79     17.14 o 
   2   5  11      737.49      667.68     24.65 o 
   3   5  11        0.59        6.04     17.10 o 
   4   5  11     1064.09     1062.82     87.81 o 
   5   5  11        0.82      -37.61     42.50 o 
   6   5  11     1399.78     1425.42     97.85 o 
   7   5  11        6.45       14.73     52.11 o 
   8   5  11        1.17       -7.54     55.34 o 
  -9   6  11      351.86      443.26     82.97 o 
  -8   6  11       34.29       63.28     57.27 o 
  -7   6  11     1314.86     1398.46    104.01 o 
  -6   6  11      306.26      341.50     40.57 o 
  -5   6  11        1.81       12.46     25.42 o 
  -4   6  11      457.29      452.05     35.39 o 
  -3   6  11     1045.82     1070.52     42.32 o 
  -2   6  11     5714.31     5794.70     86.26 o 
  -1   6  11       17.79        8.20     12.93 o 
   0   6  11      238.52      224.55     16.18 o 
   1   6  11     1058.66     1023.43     29.57 o 
   2   6  11     3576.58     3547.90     59.19 o 
   3   6  11      127.25      124.41     23.55 o 
   4   6  11      235.54      229.89     40.94 o 
   5   6  11      432.79      391.32     63.68 o 
   6   6  11      355.81      362.55     69.56 o 
   7   6  11      294.52      301.36     69.27 o 
  -9   7  11       30.60       -3.68     60.75 o 
  -8   7  11      316.59      237.38     75.10 o 
  -7   7  11      464.13      586.17     50.94 o 
  -6   7  11      990.33     1083.71     64.94 o 
  -5   7  11     1226.36     1139.14     65.41 o 
  -4   7  11       10.65      -14.71     27.04 o 
  -3   7  11     1561.97     1533.77     62.06 o 
  -2   7  11      720.01      769.79     31.09 o 
  -1   7  11     3550.69     3441.36     58.57 o 
   0   7  11      400.05      387.27     20.43 o 
   1   7  11       79.13       54.20     16.91 o 
   2   7  11     1139.43     1113.43     38.56 o 
   3   7  11     1379.75     1383.38     53.29 o 
   4   7  11     1678.73     1788.39    165.65 o 
   5   7  11      286.68      171.90     60.63 o 
   6   7  11        5.57       -7.29     51.25 o 
   7   7  11      139.01       71.68     83.20 o 
  -8   8  11       18.56       26.53     65.39 o 
  -7   8  11      112.50       85.68     69.06 o 
  -6   8  11      798.96      813.66     62.66 o 
  -5   8  11      113.01       96.20     38.45 o 
  -4   8  11      166.69       80.97     35.51 o 
  -3   8  11      343.97      300.11     30.65 o 
  -2   8  11     3144.04     3241.92     63.45 o 
  -1   8  11      786.19      791.47     32.73 o 
   0   8  11     2777.27     2728.84     56.12 o 
   1   8  11       33.73       37.18     18.74 o 
   2   8  11      123.83      158.99     31.80 o 
   3   8  11      556.12      493.07     42.40 o 
   4   8  11      589.26      608.29    117.15 o 
   5   8  11     1607.33     1642.63    112.98 o 
   6   8  11       49.71       17.95     56.77 o 
  -8   9  11     1126.40     1262.20    137.87 o 
  -7   9  11       20.86      -29.33     64.75 o 
  -6   9  11        6.34       31.48     65.52 o 
  -5   9  11     1083.65     1177.59     74.82 o 
  -4   9  11      110.87      134.28     32.82 o 
  -3   9  11      749.32      718.22     54.75 o 
  -2   9  11       14.99        5.70     20.23 o 
  -1   9  11     1409.00     1360.91     56.61 o 
   0   9  11      236.33      184.54     52.83 o 
   1   9  11     1299.93     1332.69     77.12 o 
   2   9  11      395.39      422.12     29.60 o 
   3   9  11       17.98      -19.91     28.64 o 
   4   9  11     1384.53     1567.22    114.86 o 
   5   9  11      153.13      147.89     68.84 o 
  -7  10  11      352.66      353.00     96.31 o 
  -6  10  11        2.20       55.96     74.55 o 
  -5  10  11      488.72      461.88     57.66 o 
  -4  10  11     1090.99     1164.88     60.75 o 
  -3  10  11      130.10      109.44     46.12 o 
  -2  10  11     1183.83     1237.06     46.54 o 
  -1  10  11       19.52       17.58     26.23 o 
   0  10  11      329.17      350.72     34.55 o 
   1  10  11      331.32      324.23     42.72 o 
   2  10  11     1575.48     1645.96     53.57 o 
   3  10  11       41.23       33.09     35.88 o 
   4  10  11       11.70       95.83     66.09 o 
  -6  11  11      531.59      484.09    112.16 o 
  -5  11  11      123.91      168.75     90.68 o 
  -4  11  11        7.21      -16.58     33.85 o 
  -3  11  11     1332.54     1303.69     57.33 o 
  -2  11  11     1176.46     1167.44     97.43 o 
  -1  11  11     2879.38     2878.34     91.93 o 
   0  11  11      256.48      297.25     35.43 o 
   1  11  11       31.60       61.30     23.48 o 
   2  11  11      992.33      947.00     69.38 o 
   3  11  11       26.83       30.52     38.18 o 
  -5  12  11      763.26      609.10    123.76 o 
  -4  12  11      221.11      264.31     57.82 o 
  -3  12  11        0.42       26.52     53.99 o 
  -2  12  11       89.99       89.54     49.39 o 
  -1  12  11        3.11      -19.54     33.38 o 
   0  12  11      817.05      875.26     83.91 o 
   1  12  11       83.77      100.87     32.16 o 
   2  12  11      102.65      101.90     47.34 o 
  -3  13  11      118.48      113.71     64.05 o 
  -2  13  11       79.06       73.37     58.04 o 
  -1  13  11      465.30      512.20     51.92 o 
   0  13  11      100.44        3.97     33.66 o 
  -1 -13  12      758.57      620.58     99.39 o 
   0 -13  12        6.24       -7.70     33.18 o 
   1 -13  12       57.98       57.65     39.18 o 
   2 -13  12     1864.24     2091.02     85.69 o 
   3 -13  12      481.39      584.29     52.43 o 
  -2 -12  12     1663.06     1728.32    134.99 o 
  -1 -12  12      182.65      183.51     33.98 o 
   0 -12  12      977.28      966.49     83.46 o 
   1 -12  12      103.43       78.96     35.71 o 
   2 -12  12       29.81       21.43     35.97 o 
   3 -12  12      305.11      360.66     45.56 o 
   4 -12  12        1.85       16.52     49.68 o 
   5 -12  12      217.31      215.73     75.87 o 
  -4 -11  12      492.05      507.34     69.59 o 
  -3 -11  12      351.93      328.68     48.23 o 
  -2 -11  12      994.13      930.89     83.40 o 
  -1 -11  12      612.26      672.59     87.30 o 
   0 -11  12      564.02      520.65     44.47 o 
   1 -11  12     2300.26     2243.75     81.96 o 
   2 -11  12        2.34      -31.20     31.27 o 
   3 -11  12      153.46      150.98     36.08 o 
   4 -11  12      433.48      527.29     73.21 o 
   5 -11  12       33.31       35.52     77.85 o 
   6 -11  12      449.18      489.71    108.51 o 
  -5 -10  12      379.29      329.01     61.23 o 
  -4 -10  12     1113.50     1081.20     79.11 o 
  -3 -10  12     1360.90     1482.50     85.92 o 
  -2 -10  12      441.38      427.33     46.31 o 
  -1 -10  12      265.43      231.70     26.47 o 
   0 -10  12       88.43       56.63     28.05 o 
   1 -10  12      502.65      545.34     44.76 o 
   2 -10  12      336.74      436.63     41.99 o 
   3 -10  12      939.87      962.79     44.81 o 
   4 -10  12       12.33       -6.39     30.15 o 
   5 -10  12      715.55      654.59     89.55 o 
   6 -10  12       20.86       14.00     72.26 o 
   7 -10  12      451.74      584.30    113.60 o 
  -6  -9  12      838.12      866.55     98.55 o 
  -5  -9  12       34.97       76.37     48.64 o 
  -4  -9  12       37.41       18.96     44.84 o 
  -3  -9  12     3235.76     3157.33    175.35 o 
  -2  -9  12       79.40       74.47     32.01 o 
  -1  -9  12     3520.33     3456.35     90.47 o 
   0  -9  12      129.90      119.85     37.79 o 
   1  -9  12     3459.68     3439.92    187.34 o 
   2  -9  12     1243.11     1235.32     66.68 o 
   3  -9  12      717.64      707.85     35.75 o 
   4  -9  12      546.08      574.15     45.47 o 
   5  -9  12       15.40       -0.46     41.02 o 
   6  -9  12     1048.83     1236.06    132.26 o 
   7  -9  12      111.60        5.38     69.32 o 
  -6  -8  12      495.62      492.64     63.84 o 
  -5  -8  12      205.91      180.77     52.32 o 
  -4  -8  12        1.05      -27.59     49.25 o 
  -3  -8  12        9.24      -63.48     31.74 o 
  -2  -8  12     1274.95     1342.31     57.42 o 
  -1  -8  12     2171.84     2124.82     55.41 o 
   0  -8  12      348.65      349.39     33.30 o 
   1  -8  12     3264.06     3307.12     69.24 o 
   2  -8  12      900.48      916.91     39.31 o 
   3  -8  12      255.35      299.27     25.71 o 
   4  -8  12     1528.56     1599.59     61.33 o 
   5  -8  12       88.23       53.90     43.93 o 
   6  -8  12       54.41      -22.74     60.18 o 
   7  -8  12      414.28      452.72     92.66 o 
   8  -8  12       19.20       -3.47     65.34 o 
  -7  -7  12        5.28        1.16     44.67 o 
  -6  -7  12      629.92      700.49    109.82 o 
  -5  -7  12      604.15      522.05     56.32 o 
  -4  -7  12     1015.53     1070.00     69.49 o 
  -3  -7  12       97.09       73.17     36.52 o 
  -2  -7  12     1078.28     1087.87     50.05 o 
  -1  -7  12     7961.37     7613.17    122.34 o 
   0  -7  12      226.43      239.47     29.57 o 
   1  -7  12     2235.68     2222.43     46.73 o 
   2  -7  12      338.49      352.78     26.19 o 
   3  -7  12     5293.24     5322.16    126.20 o 
   4  -7  12     2114.45     2140.88     95.25 o 
   5  -7  12      901.48      796.15     63.17 o 
   6  -7  12      463.39      433.70     56.81 o 
   7  -7  12       23.21       -2.74     61.83 o 
   8  -7  12      703.88      684.70    102.05 o 
  -7  -6  12      105.92       89.73     46.63 o 
  -6  -6  12      173.55       95.66     43.23 o 
  -5  -6  12     1042.04      948.08     65.34 o 
  -4  -6  12     3115.91     2982.31    101.52 o 
  -3  -6  12      657.45      582.90     50.86 o 
  -2  -6  12      888.89      894.98     43.77 o 
  -1  -6  12       37.61       25.83     11.89 o 
   0  -6  12     3823.49     3673.89     59.99 o 
   1  -6  12       21.03        9.16     13.57 o 
   2  -6  12     6358.14     6108.13     89.75 o 
   3  -6  12       35.66       20.33     15.78 o 
   4  -6  12      161.42      162.65     26.33 o 
   5  -6  12     3369.48     3240.01    113.42 o 
   6  -6  12       74.69       61.88     39.52 o 
   7  -6  12     1669.68     1798.24     92.23 o 
   8  -6  12      101.34       80.12     65.05 o 
   9  -6  12     1143.08     1345.34    131.18 o 
  -8  -5  12      692.07      786.13     95.11 o 
  -7  -5  12        0.77      -17.21     40.45 o 
  -6  -5  12      542.00      523.74     55.07 o 
  -5  -5  12        3.43      -51.27     44.66 o 
  -4  -5  12     1808.89     1798.55    116.57 o 
  -3  -5  12       55.45       22.96     29.33 o 
  -2  -5  12     1721.99     1909.63     55.82 o 
  -1  -5  12      807.93      756.48     22.53 o 
   0  -5  12        7.96        5.24     11.13 o 
   1  -5  12     7213.87     7173.84     94.56 o 
   2  -5  12     1145.49     1064.35     30.83 o 
   3  -5  12     1288.28     1131.56     65.16 o 
   4  -5  12      566.65      597.42     34.18 o 
   5  -5  12      233.83      221.40     42.67 o 
   6  -5  12     2720.09     2905.98    107.28 o 
   7  -5  12      663.33      655.54     59.66 o 
   8  -5  12      392.96      530.71     85.49 o 
   9  -5  12        8.90       11.45     56.98 o 
  -8  -4  12      333.43      287.66     58.94 o 
  -7  -4  12      788.00      891.68     65.45 o 
  -6  -4  12      354.62      249.51     46.24 o 
  -5  -4  12     2991.47     2899.83     96.36 o 
  -4  -4  12      126.20      150.00     34.05 o 
  -3  -4  12       72.28       75.91     23.68 o 
  -2  -4  12      997.17      944.48     34.53 o 
  -1  -4  12     4186.58     4406.53     59.65 o 
   0  -4  12     1775.86     1718.99     36.65 o 
   1  -4  12      809.21      836.90     28.18 o 
   2  -4  12     3541.70     3403.72     53.18 o 
   3  -4  12     1668.41     1661.77     44.15 o 
   4  -4  12     1794.75     1913.78     74.05 o 
   5  -4  12      837.03      875.04     49.69 o 
   6  -4  12      116.57      130.97     40.65 o 
   7  -4  12     2659.79     2702.62    102.47 o 
   8  -4  12       15.37       47.75     55.23 o 
   9  -4  12       23.43       22.00     56.57 o 
  -8  -3  12      348.26      332.21     60.71 o 
  -7  -3  12       34.59       24.46     36.23 o 
  -6  -3  12      580.12      597.58     52.05 o 
  -5  -3  12       84.33       70.22     38.58 o 
  -4  -3  12     1121.48     1180.32     57.23 o 
  -3  -3  12       65.51       84.00     18.42 o 
  -2  -3  12      198.81      205.91     18.24 o 
  -1  -3  12     9873.27    10151.94    107.21 o 
   0  -3  12      204.66      203.09     13.78 o 
   1  -3  12      407.94      256.87     22.83 o 
   2  -3  12       82.02       98.48     12.14 o 
   3  -3  12     2243.09     2116.18     49.23 o 
   4  -3  12     1124.63     1031.45     47.33 o 
   5  -3  12     1852.32     1851.17     63.47 o 
   6  -3  12        5.09       -7.57     24.64 o 
   7  -3  12        4.70       -3.30     52.49 o 
   8  -3  12       66.87       29.09     55.05 o 
   9  -3  12       42.28       35.65     57.46 o 
  -9  -2  12       98.27      112.05     54.62 o 
  -8  -2  12     1078.89     1059.27     44.53 o 
  -7  -2  12      156.40      160.54     24.82 o 
  -6  -2  12      140.66      151.92     22.54 o 
  -5  -2  12     1869.05     1878.86     72.98 o 
  -4  -2  12       21.17       51.02     16.45 o 
  -3  -2  12     4563.12     4643.35    100.02 o 
  -2  -2  12       12.14       19.43     11.28 o 
  -1  -2  12       18.84        9.12      9.91 o 
   0  -2  12     3950.72     3935.57     54.69 o 
   1  -2  12      778.41      916.37     24.36 o 
   2  -2  12     6950.77     6988.68     91.07 o 
   3  -2  12      310.38      323.72     31.29 o 
   4  -2  12      168.74      161.12     24.38 o 
   5  -2  12      548.97      584.37     51.31 o 
   6  -2  12      522.51      589.41     65.53 o 
   7  -2  12      491.70      483.95     41.24 o 
   8  -2  12        5.34       -6.91     52.30 o 
   9  -2  12      511.20      523.21     83.60 o 
  -9  -1  12       26.91       63.80     42.58 o 
  -8  -1  12     1419.78     1454.94     48.40 o 
  -7  -1  12        6.57      -36.40     18.20 o 
  -6  -1  12      595.23      610.77     50.89 o 
  -5  -1  12       15.70        9.25     15.56 o 
  -4  -1  12     2189.42     2181.47     42.77 o 
  -3  -1  12     3594.37     3712.87     56.02 o 
  -2  -1  12     2288.34     2362.42     52.37 o 
  -1  -1  12      946.60      957.61     20.27 o 
   0  -1  12      146.92      134.98     11.77 o 
   1  -1  12     4083.49     3863.37     51.33 o 
   2  -1  12     1344.01     1506.50     30.07 o 
   3  -1  12     3575.23     3324.01     60.09 o 
   4  -1  12      242.35      238.76     26.65 o 
   5  -1  12      470.14      413.90     35.67 o 
   6  -1  12      127.02       59.92     41.13 o 
   7  -1  12      783.11      799.60     56.32 o 
   8  -1  12      217.37      241.44     50.33 o 
   9  -1  12       79.03       57.79     58.99 o 
  -9   0  12       24.15       66.32     46.21 o 
  -8   0  12      137.92      156.04     28.98 o 
  -7   0  12     1547.39     1609.62     45.56 o 
  -6   0  12       93.30       93.31     19.89 o 
  -5   0  12      464.32      468.46     33.24 o 
  -4   0  12       19.31       23.19     12.95 o 
  -3   0  12     9480.20     9878.81    126.96 o 
  -2   0  12      427.62      399.77     15.15 o 
  -1   0  12     2545.19     2563.66     35.84 o 
   0   0  12     5042.54     5272.37     64.43 o 
   1   0  12      108.22      100.65     11.48 o 
   2   0  12     8178.80     8310.52     92.39 o 
   3   0  12        0.35       -2.47     11.81 o 
   4   0  12     1802.82     1705.35     53.43 o 
   5   0  12      159.46      117.14     24.64 o 
   6   0  12     1037.46     1204.47     56.09 o 
   7   0  12     1402.05     1331.90     62.00 o 
   8   0  12      201.07      232.52     50.63 o 
   9   0  12      171.75      156.08     65.73 o 
  -9   1  12       82.51      105.00     58.22 o 
  -8   1  12      319.90      313.25     23.56 o 
  -7   1  12      533.67      531.12     31.64 o 
  -6   1  12     2760.84     2837.15     70.05 o 
  -5   1  12       10.97      -11.91     15.57 o 
  -4   1  12     2241.32     2306.87     47.96 o 
  -3   1  12      661.75      707.62     24.58 o 
  -2   1  12     1034.64     1042.22     25.87 o 
  -1   1  12     6158.12     5964.29     62.18 o 
   0   1  12     2915.87     2858.19     42.39 o 
   1   1  12      109.16       69.51     11.01 o 
   2   1  12      340.82      403.81     15.26 o 
   3   1  12     1333.92     1201.16     34.73 o 
   4   1  12      247.06      294.02     40.87 o 
   5   1  12     1453.01     1494.40     54.23 o 
   6   1  12        2.16      -24.51     26.03 o 
   7   1  12        4.40       37.22     31.83 o 
   8   1  12     1537.95     1642.93    100.43 o 
   9   1  12      173.70      243.07    120.44 o 
  -9   2  12      107.05      139.62    109.14 o 
  -8   2  12      105.21      117.14     28.47 o 
  -7   2  12        2.33       -0.30     18.93 o 
  -6   2  12      360.52      294.86     31.28 o 
  -5   2  12     5160.85     4993.00    105.95 o 
  -4   2  12      483.14      505.84     25.28 o 
  -3   2  12     5744.31     5918.06     89.28 o 
  -2   2  12      368.19      331.69     13.54 o 
  -1   2  12     3819.50     3885.78     46.04 o 
   0   2  12     5200.83     5545.29     68.88 o 
   1   2  12     1855.11     1904.08     34.43 o 
   2   2  12     1876.50     1983.79     33.35 o 
   3   2  12      108.49       87.66     15.86 o 
   4   2  12     3927.25     4017.92     91.37 o 
   5   2  12       32.17       26.08     22.34 o 
   6   2  12      767.71      792.95     49.71 o 
   7   2  12      186.84      156.52     36.43 o 
   8   2  12        2.77       -5.16     44.91 o 
  -9   3  12       41.37       55.95     49.95 o 
  -8   3  12      584.72      694.42     67.41 o 
  -7   3  12      913.67      982.69     44.87 o 
  -6   3  12       39.02       44.75     24.22 o 
  -5   3  12      159.81      159.08     26.10 o 
  -4   3  12     3793.75     3876.72     89.92 o 
  -3   3  12      514.03      518.61     24.21 o 
  -2   3  12     2240.39     2199.60     47.33 o 
  -1   3  12       34.09       25.94     10.21 o 
   0   3  12     1019.89      982.07     23.52 o 
   1   3  12     9199.63     9140.20    108.23 o 
   2   3  12      685.15      725.79     23.05 o 
   3   3  12     1366.78     1427.81     51.46 o 
   4   3  12      288.22      200.54     28.48 o 
   5   3  12     1062.80     1103.82     64.10 o 
   6   3  12      217.84      220.23     52.12 o 
   7   3  12     2353.01     2413.38    119.99 o 
   8   3  12        1.21        3.25     49.79 o 
  -9   4  12      128.48      134.78     60.06 o 
  -8   4  12      627.73      690.56     47.85 o 
  -7   4  12      231.49      312.60     32.85 o 
  -6   4  12      533.07      546.60     37.20 o 
  -5   4  12      258.82      245.92     40.96 o 
  -4   4  12      417.71      396.24     31.57 o 
  -3   4  12     1266.72     1268.02     43.80 o 
  -2   4  12       17.68        7.21     16.01 o 
  -1   4  12     4309.77     4260.33     56.56 o 
   0   4  12      271.09      273.19     15.79 o 
   1   4  12      154.14      172.16     15.40 o 
   2   4  12     1215.61     1145.87     33.23 o 
   3   4  12       28.39       54.32     35.65 o 
   4   4  12     1648.39     1863.02     95.02 o 
   5   4  12        3.16      -24.97     42.61 o 
   6   4  12     1158.46     1171.88    102.23 o 
   7   4  12      614.54      752.86     81.66 o 
   8   4  12      501.73      501.58     75.70 o 
  -9   5  12      518.58      644.28     89.37 o 
  -8   5  12       72.96       35.92     57.45 o 
  -7   5  12      260.78      290.73     37.63 o 
  -6   5  12     3812.45     4156.78    101.87 o 
  -5   5  12      941.24      940.59     47.50 o 
  -4   5  12      549.00      469.71     35.73 o 
  -3   5  12       19.45       15.03     19.61 o 
  -2   5  12     2326.73     2306.46     62.75 o 
  -1   5  12     1511.20     1547.06     32.34 o 
   0   5  12     1987.90     1951.89     38.55 o 
   1   5  12      166.51      177.72     15.02 o 
   2   5  12        5.28        2.78     12.88 o 
   3   5  12     1197.89     1070.43     38.61 o 
   4   5  12     1453.59     1500.92     74.78 o 
   5   5  12      470.14      492.06     82.81 o 
   6   5  12      113.99      132.66     56.09 o 
   7   5  12        9.74       35.62     53.14 o 
  -9   6  12      117.83       35.66     60.99 o 
  -8   6  12       83.79       49.35     58.28 o 
  -7   6  12      205.84      149.94     36.75 o 
  -6   6  12      214.98      232.50     42.04 o 
  -5   6  12     2393.50     2404.91     75.91 o 
  -4   6  12        7.33       -1.84     25.69 o 
  -3   6  12      821.29      852.95     38.28 o 
  -2   6  12       61.35       94.57     17.20 o 
  -1   6  12     2405.98     2424.37     42.45 o 
   0   6  12     1139.89     1200.94     42.90 o 
   1   6  12     1766.81     1705.56     40.87 o 
   2   6  12      367.67      391.39     21.48 o 
   3   6  12       10.29      -13.62     18.99 o 
   4   6  12      427.63      458.63     63.80 o 
   5   6  12        5.38       44.04     49.61 o 
   6   6  12     1376.38     1664.55    111.50 o 
   7   6  12       37.61       -7.51     54.09 o 
  -8   7  12      855.82      880.79    107.45 o 
  -7   7  12      203.44      113.88     65.03 o 
  -6   7  12      112.97       24.06     49.60 o 
  -5   7  12      646.83      664.03     45.40 o 
  -4   7  12     1805.81     1801.73    102.13 o 
  -3   7  12      434.25      507.39     33.56 o 
  -2   7  12       45.69       22.63     17.12 o 
  -1   7  12      234.47      211.27     21.61 o 
   0   7  12     1627.75     1600.16     36.30 o 
   1   7  12     1818.64     1705.19     42.85 o 
   2   7  12     1014.87     1037.54     33.57 o 
   3   7  12       15.16       -8.41     23.88 o 
   4   7  12        6.07       31.92     73.63 o 
   5   7  12      663.74      893.77     90.42 o 
   6   7  12       57.75       61.93     58.94 o 
  -8   8  12      710.80      703.49    104.67 o 
  -7   8  12      442.08      414.78     91.82 o 
  -6   8  12       59.82       20.39     35.84 o 
  -5   8  12        5.10      -32.90     31.35 o 
  -4   8  12      363.56      314.86     38.34 o 
  -3   8  12     3018.88     2959.59    115.95 o 
  -2   8  12       43.52       47.18     19.48 o 
  -1   8  12      217.62      208.95     22.56 o 
   0   8  12       91.42      123.88     21.38 o 
   1   8  12     2723.43     2656.76     55.72 o 
   2   8  12     1603.81     1645.81     44.28 o 
   3   8  12      460.43      546.94     45.89 o 
   4   8  12      194.46      141.01     60.71 o 
   5   8  12       55.19       20.67     56.24 o 
   6   8  12     1029.26     1069.36    103.43 o 
  -8   9  12        6.20      -52.39     59.77 o 
  -7   9  12       61.08      121.53     79.82 o 
  -6   9  12     1205.09     1129.64    131.22 o 
  -5   9  12      569.32      536.86     56.70 o 
  -4   9  12        5.07      -22.98     28.46 o 
  -3   9  12        4.03      -20.42     16.76 o 
  -2   9  12     1897.67     1930.27     50.65 o 
  -1   9  12      136.89      191.76     29.78 o 
   0   9  12      981.24      953.71     47.04 o 
   1   9  12      391.56      353.95     28.42 o 
   2   9  12      947.66     1004.73     38.67 o 
   3   9  12     2187.60     2249.69     83.71 o 
   4   9  12      120.89      271.30     71.92 o 
   5   9  12      149.02      233.92     72.28 o 
  -7  10  12        1.37      -17.36     73.21 o 
  -6  10  12     1780.26     1807.11    166.50 o 
  -5  10  12      187.82      153.98     87.35 o 
  -4  10  12      578.26      588.27     51.34 o 
  -3  10  12      397.02      326.91     30.21 o 
  -2  10  12      182.63      168.19     32.43 o 
  -1  10  12     1137.12     1103.28     52.12 o 
   0  10  12      311.15      307.38     80.95 o 
   1  10  12      817.59      781.20     44.82 o 
   2  10  12      202.87      213.24     25.97 o 
   3  10  12       37.41       13.36     35.30 o 
   4  10  12      581.72      526.81     99.47 o 
  -6  11  12        6.32      -30.41     77.88 o 
  -5  11  12       54.77       68.97     84.41 o 
  -4  11  12      968.37      959.75     76.10 o 
  -3  11  12      151.10       75.82     45.96 o 
  -2  11  12        7.99      -16.29     33.14 o 
  -1  11  12       51.19       36.35     30.22 o 
   0  11  12     1252.54     1382.04     58.98 o 
   1  11  12        2.22       22.70     27.28 o 
   2  11  12      619.79      641.43     61.81 o 
   3  11  12       20.58        1.08     37.31 o 
  -5  12  12       46.54      -75.69     76.02 o 
  -4  12  12      213.35      302.99    100.34 o 
  -3  12  12       96.51       64.31     60.50 o 
  -2  12  12        3.57       27.69     37.80 o 
  -1  12  12       14.91      -10.12     46.46 o 
   0  12  12      153.05       82.86     35.73 o 
   1  12  12     1375.72     1370.77     48.95 o 
   2  12  12      257.95      229.64     83.79 o 
  -2  13  12      469.73      457.15     52.91 o 
   0 -13  13       37.90       31.50     36.42 o 
   1 -13  13      451.50      504.44     75.21 o 
   2 -13  13       75.87       60.59     41.60 o 
   3 -13  13        1.09       -0.60     53.83 o 
  -2 -12  13      154.97      157.77     80.53 o 
  -1 -12  13      506.51      577.16     49.46 o 
   0 -12  13      136.10       67.10     57.19 o 
   1 -12  13      968.79     1011.01     62.52 o 
   2 -12  13      305.52      359.88     45.67 o 
   3 -12  13      258.97      322.04     44.37 o 
   4 -12  13       28.43       25.15     52.72 o 
   5 -12  13        3.23      -35.79     53.17 o 
  -4 -11  13       40.69      -17.25     51.59 o 
  -3 -11  13        0.82        2.32     40.38 o 
  -2 -11  13     1271.08     1242.16     63.36 o 
  -1 -11  13        2.08       -5.70     29.51 o 
   0 -11  13      245.14      294.52     39.06 o 
   1 -11  13      317.72      317.05     41.55 o 
   2 -11  13      850.99      872.05     57.00 o 
   3 -11  13     1303.16     1311.72     65.90 o 
   4 -11  13        8.94      -19.93     32.81 o 
   5 -11  13      797.52      795.16    126.75 o 
   6 -11  13      377.55      383.76    105.98 o 
  -5 -10  13      361.94      376.90    116.56 o 
  -4 -10  13      244.96      272.54     57.58 o 
  -3 -10  13        8.29      -17.49     43.70 o 
  -2 -10  13       19.02      -29.36     33.84 o 
  -1 -10  13     3274.74     3203.57     75.65 o 
   0 -10  13      149.17      155.07     32.05 o 
   1 -10  13      131.61      123.11     31.81 o 
   2 -10  13       24.87       15.68     35.10 o 
   3 -10  13      255.07      303.23     40.89 o 
   4 -10  13     3387.85     3461.28     98.86 o 
   5 -10  13      546.02      571.90    106.78 o 
   6 -10  13      277.25      240.65     91.52 o 
   7 -10  13        3.64       11.46     73.81 o 
  -5  -9  13       77.05      100.36     50.91 o 
  -4  -9  13     1310.28     1240.80     83.21 o 
  -3  -9  13       42.31       72.58     43.97 o 
  -2  -9  13       37.18       -2.26     31.18 o 
  -1  -9  13       14.97        9.30     20.96 o 
   0  -9  13     3490.34     3544.19     96.33 o 
   1  -9  13      330.58      355.01     47.05 o 
   2  -9  13     1870.86     1840.72     60.65 o 
   3  -9  13      188.09      223.73     30.83 o 
   4  -9  13      383.57      371.33     39.77 o 
   5  -9  13     1240.17     1229.33     84.55 o 
   6  -9  13       12.92       40.09     69.57 o 
   7  -9  13      462.74      508.64    102.91 o 
  -6  -8  13       76.96       27.56     57.49 o 
  -5  -8  13       27.79      126.27     46.62 o 
  -4  -8  13      965.83      943.97     69.91 o 
  -3  -8  13     2033.76     1845.88     85.79 o 
  -2  -8  13      131.82      120.21     31.94 o 
  -1  -8  13        3.58      -21.70     26.68 o 
   0  -8  13       51.77       39.46     28.16 o 
   1  -8  13     2250.50     2158.94     51.08 o 
   2  -8  13     2493.23     2403.85     60.50 o 
   3  -8  13      171.32      171.75     28.17 o 
   4  -8  13      360.97      364.24     52.61 o 
   5  -8  13      564.05      556.95     61.27 o 
   6  -8  13     1749.15     1768.06     96.19 o 
   7  -8  13        0.98      -66.76     63.81 o 
   8  -8  13      315.47      281.93     88.89 o 
  -7  -7  13      877.11      857.76     74.21 o 
  -6  -7  13       33.94       40.53     47.68 o 
  -5  -7  13      653.30      557.58     60.28 o 
  -4  -7  13      350.57      394.63     51.98 o 
  -3  -7  13     2438.61     2352.38     91.05 o 
  -2  -7  13     3169.51     3332.67    105.40 o 
  -1  -7  13     2915.52     2860.09     81.12 o 
   0  -7  13     9052.17     8802.59    138.48 o 
   1  -7  13     2080.44     2100.87     53.53 o 
   2  -7  13      382.77      381.27     39.57 o 
   3  -7  13     2905.87     2846.00     61.23 o 
   4  -7  13       13.55       33.98     32.22 o 
   5  -7  13       34.63      -10.57     38.44 o 
   6  -7  13      871.70      876.32     71.84 o 
   7  -7  13     1528.07     1549.69    141.47 o 
   8  -7  13        9.06      -11.41     64.87 o 
  -7  -6  13        4.71       59.40     43.67 o 
  -6  -6  13     2280.56     2222.38     99.36 o 
  -5  -6  13      306.81      316.80     50.27 o 
  -4  -6  13      961.15     1031.45     65.69 o 
  -3  -6  13     1062.99     1065.20     63.22 o 
  -2  -6  13      986.30     1039.91     53.80 o 
  -1  -6  13     8104.44     7894.95    124.71 o 
   0  -6  13       17.75       19.63     19.42 o 
   1  -6  13      166.87      148.06     20.44 o 
   2  -6  13      802.15      774.75     30.93 o 
   3  -6  13      385.98      382.63     30.71 o 
   4  -6  13       91.58       92.19     25.62 o 
   5  -6  13       31.58      -42.89     36.80 o 
   6  -6  13      236.86      223.38     48.35 o 
   7  -6  13      126.06       30.40     59.77 o 
   8  -6  13      395.38      657.74     98.21 o 
  -8  -5  13      178.15       94.58     49.10 o 
  -7  -5  13        3.09        8.52     41.94 o 
  -6  -5  13      197.42      269.62     48.69 o 
  -5  -5  13     1840.48     1727.06     81.19 o 
  -4  -5  13       37.99       37.12     34.11 o 
  -3  -5  13      546.32      551.90     57.68 o 
  -2  -5  13      194.44      103.79     44.42 o 
  -1  -5  13      110.45      141.34     13.53 o 
   0  -5  13     5900.59     5554.76     79.87 o 
   1  -5  13       48.64       36.46     19.84 o 
   2  -5  13      832.97      742.53     26.18 o 
   3  -5  13      403.08      427.43     20.89 o 
   4  -5  13     4524.78     4412.63    118.32 o 
   5  -5  13      768.49      744.92     74.12 o 
   6  -5  13     1970.98     1762.42     86.10 o 
   7  -5  13        6.79      -40.18     38.18 o 
   8  -5  13      288.36      241.77     76.56 o 
   9  -5  13      644.77      637.71     96.48 o 
  -8  -4  13     1141.43     1059.64    102.36 o 
  -7  -4  13      296.36      280.04     49.92 o 
  -6  -4  13      201.69      115.61     42.24 o 
  -5  -4  13      601.40      586.55     71.05 o 
  -4  -4  13       58.88       11.79     31.45 o 
  -3  -4  13     6706.84     6564.07    203.15 o 
  -2  -4  13     1610.67     1569.68     39.53 o 
  -1  -4  13     1321.75     1386.20     29.48 o 
   0  -4  13       23.68        4.06     10.69 o 
   1  -4  13     3863.27     3588.30     65.84 o 
   2  -4  13      192.13      163.82     15.69 o 
   3  -4  13      848.10      661.13     51.98 o 
   4  -4  13        0.55        2.53     15.75 o 
   5  -4  13     1341.48     1307.68     73.63 o 
   6  -4  13     1784.41     1803.12     84.50 o 
   7  -4  13     3127.97     3039.31    112.57 o 
   8  -4  13      274.27      330.25     77.21 o 
   9  -4  13      199.72      214.68     73.88 o 
  -8  -3  13     1090.82     1012.96     70.11 o 
  -7  -3  13      777.34      897.17     64.46 o 
  -6  -3  13      220.79      224.79     41.27 o 
  -5  -3  13       77.70      115.49     36.49 o 
  -4  -3  13     2304.22     2437.63    100.23 o 
  -3  -3  13     2554.03     2426.33     94.45 o 
  -2  -3  13     2287.08     2214.26     45.95 o 
  -1  -3  13       31.93       12.76     10.40 o 
   0  -3  13     1923.57     1862.02     35.78 o 
   1  -3  13      514.23      583.92     21.19 o 
   2  -3  13     4900.31     4567.17     64.18 o 
   3  -3  13       30.27       52.88     14.61 o 
   4  -3  13     1493.32     1453.98     56.20 o 
   5  -3  13      447.95      393.69     36.14 o 
   6  -3  13     1236.25     1332.28    109.70 o 
   7  -3  13     1987.96     2010.76     89.82 o 
   8  -3  13       62.48       63.71     60.41 o 
   9  -3  13      841.00      942.06    105.46 o 
  -9  -2  13      121.28      152.43     50.06 o 
  -8  -2  13       18.74        4.93     52.77 o 
  -7  -2  13      800.40      727.13     71.75 o 
  -6  -2  13     5652.85     5510.60    139.28 o 
  -5  -2  13      791.30      716.58    108.43 o 
  -4  -2  13      829.00      776.19     56.17 o 
  -3  -2  13      533.42      584.90     58.20 o 
  -2  -2  13     1004.31      964.81     25.87 o 
  -1  -2  13     4472.95     4028.31     52.60 o 
   0  -2  13      532.40      524.38     20.91 o 
   1  -2  13        3.76        0.14     11.06 o 
   2  -2  13       57.28       65.21     12.61 o 
   3  -2  13     3862.10     3806.71     75.89 o 
   4  -2  13     2426.30     2323.50     64.20 o 
   5  -2  13     2457.04     2347.90     67.19 o 
   6  -2  13        4.85       -3.41     27.24 o 
   7  -2  13      536.27      628.58     46.75 o 
   8  -2  13      485.71      524.27     82.12 o 
   9  -2  13      114.91       11.95     56.64 o 
  -9  -1  13      230.72      295.72     50.07 o 
  -8  -1  13       72.74       78.50     24.41 o 
  -7  -1  13       18.05       34.56     26.77 o 
  -6  -1  13       85.54      107.96     22.73 o 
  -5  -1  13     4524.29     4308.33     86.92 o 
  -4  -1  13     2380.93     2361.44     67.93 o 
  -3  -1  13      463.61      474.96     22.02 o 
  -2  -1  13     2263.25     2481.39     41.17 o 
  -1  -1  13     6248.44     6681.41     70.08 o 
   0  -1  13     6923.45     6402.72     75.90 o 
   1  -1  13     3166.83     3411.21     48.48 o 
   2  -1  13      220.98      252.76     19.30 o 
   3  -1  13     1818.90     1954.08     45.19 o 
   4  -1  13     3422.99     3164.65    115.79 o 
   5  -1  13     2231.41     2162.86     64.53 o 
   6  -1  13       87.47       86.55     27.22 o 
   7  -1  13       33.84       -3.60     18.73 o 
   8  -1  13        9.38       10.98     51.23 o 
   9  -1  13      353.85      359.64     81.03 o 
  -9   0  13      352.15      316.53     53.19 o 
  -8   0  13     1566.57     1619.09    108.03 o 
  -7   0  13      565.92      572.04     31.94 o 
  -6   0  13      187.72      190.47     29.68 o 
  -5   0  13        0.15      -21.39     17.82 o 
  -4   0  13     5192.03     5267.72    131.31 o 
  -3   0  13      758.68      738.18     24.97 o 
  -2   0  13       16.21       10.46     10.15 o 
  -1   0  13       76.26       68.14     10.02 o 
   0   0  13     1750.64     1806.70     32.88 o 
   1   0  13     8226.43     8239.85     94.07 o 
   2   0  13       78.24       76.30     11.17 o 
   3   0  13     1167.39     1227.64     39.25 o 
   4   0  13       52.42       40.52     21.66 o 
   5   0  13      959.69      997.35     47.29 o 
   6   0  13      943.87      928.62     85.35 o 
   7   0  13      372.87      426.65     74.06 o 
   8   0  13       40.31       76.35     46.40 o 
   9   0  13       12.60      -28.67     58.17 o 
  -9   1  13        6.98        8.95     78.25 o 
  -8   1  13      216.49      233.83     25.05 o 
  -7   1  13     1897.70     1966.53     60.32 o 
  -6   1  13      154.69      134.55     23.75 o 
  -5   1  13      166.44      167.67     20.90 o 
  -4   1  13       25.57       24.83     15.99 o 
  -3   1  13     1318.01     1138.77     31.03 o 
  -2   1  13     4706.87     4923.66     79.34 o 
  -1   1  13      260.96      218.35     12.55 o 
   0   1  13     2398.93     2480.51     40.10 o 
   1   1  13     2444.06     2521.46     40.99 o 
   2   1  13     5363.95     5621.81     67.52 o 
   3   1  13      238.18      264.66     20.23 o 
   4   1  13       28.14       19.49     20.29 o 
   5   1  13       44.84       50.51     22.31 o 
   6   1  13      324.69      327.97     49.02 o 
   7   1  13      931.22     1074.59     60.35 o 
   8   1  13      256.08      314.52     60.11 o 
  -9   2  13      502.80      449.75     55.80 o 
  -8   2  13      606.01      543.43     38.03 o 
  -7   2  13      355.37      362.63     31.03 o 
  -6   2  13     1646.50     1793.92     57.92 o 
  -5   2  13       60.44       50.95     45.76 o 
  -4   2  13        2.84      -19.01     16.73 o 
  -3   2  13     1660.46     1787.28     39.10 o 
  -2   2  13     2781.04     2799.20     36.67 o 
  -1   2  13     1357.86     1166.46     25.07 o 
   0   2  13     1166.27     1120.88     27.12 o 
   1   2  13      154.54      148.87     14.32 o 
   2   2  13      139.61      132.69     13.75 o 
   3   2  13     6129.64     6209.88     88.67 o 
   4   2  13      106.13      111.40     25.29 o 
   5   2  13     1498.92     1567.55     58.43 o 
   6   2  13       31.18       12.99     30.96 o 
   7   2  13      704.54      697.93     71.59 o 
   8   2  13       76.39       34.09     49.87 o 
  -9   3  13        5.30      -29.07     46.37 o 
  -8   3  13      107.32      167.36     50.88 o 
  -7   3  13        5.72        8.58     23.65 o 
  -6   3  13        4.77      -11.48     30.57 o 
  -5   3  13     1864.80     1812.22     59.92 o 
  -4   3  13       21.95       -1.43     20.97 o 
  -3   3  13       42.98       38.45     16.40 o 
  -2   3  13       50.04       53.51     16.58 o 
  -1   3  13     3447.96     3458.58     48.86 o 
   0   3  13     2733.36     2723.43     42.24 o 
   1   3  13      314.42      345.19     18.31 o 
   2   3  13        5.63      -10.00     10.65 o 
   3   3  13        1.52       16.48     24.08 o 
   4   3  13     2187.83     2102.10     85.97 o 
   5   3  13      907.59      765.35     50.70 o 
   6   3  13     1101.58     1116.95     61.76 o 
   7   3  13        4.12       38.53     50.72 o 
   8   3  13       17.23       68.33     55.77 o 
  -9   4  13     1160.13     1227.33    112.96 o 
  -8   4  13        7.91      -27.96     27.40 o 
  -7   4  13       95.59       99.95     28.55 o 
  -6   4  13      135.62      116.87     27.64 o 
  -5   4  13       47.89       71.21     26.58 o 
  -4   4  13     2483.71     2292.49     69.17 o 
  -3   4  13        3.44       -2.96     14.10 o 
  -2   4  13      326.54      320.74     17.67 o 
  -1   4  13     2258.00     2348.13     39.75 o 
   0   4  13     2493.05     2401.71     50.17 o 
   1   4  13     1053.99      950.02     28.79 o 
   2   4  13      865.82      863.16     31.35 o 
   3   4  13       51.06       24.63     27.11 o 
   4   4  13      272.85      371.87     66.46 o 
   5   4  13     2504.59     2570.55     88.16 o 
   6   4  13      159.07      145.01     54.02 o 
   7   4  13      116.13      193.20     60.71 o 
   8   4  13       11.26       34.40     56.71 o 
  -9   5  13        2.20      -54.35     56.53 o 
  -8   5  13      409.01      375.89     77.43 o 
  -7   5  13     1693.45     1711.05     98.23 o 
  -6   5  13      742.27      844.89     48.91 o 
  -5   5  13      163.15      168.13     30.30 o 
  -4   5  13      880.10      867.82     46.88 o 
  -3   5  13     3679.72     3640.20     76.05 o 
  -2   5  13       54.98       45.31     15.13 o 
  -1   5  13     1308.17     1252.63     30.30 o 
   0   5  13       23.97       21.11     12.49 o 
   1   5  13      500.96      502.60     20.62 o 
   2   5  13     3064.92     3092.73     54.67 o 
   3   5  13     1043.37     1019.03     41.67 o 
   4   5  13        4.90       59.94     26.92 o 
   5   5  13      629.08      482.46     67.32 o 
   6   5  13      373.52      476.05     72.39 o 
   7   5  13      584.51      726.90     88.26 o 
  -9   6  13       13.66       69.05     65.55 o 
  -8   6  13       11.88      -36.97     56.03 o 
  -7   6  13     1561.15     1625.75     77.50 o 
  -6   6  13     1257.51     1419.92     63.39 o 
  -5   6  13        3.94        3.81     26.34 o 
  -4   6  13       14.82      -21.83     24.89 o 
  -3   6  13       71.98       44.55     22.53 o 
  -2   6  13     5639.69     5533.41     85.59 o 
  -1   6  13      364.04      397.37     20.51 o 
   0   6  13      859.46      901.14     27.97 o 
   1   6  13      257.37      261.51     20.97 o 
   2   6  13      554.55      567.97     25.80 o 
   3   6  13     1073.49     1093.58     42.23 o 
   4   6  13       20.31       43.47     35.03 o 
   5   6  13      819.08      835.15     84.94 o 
   6   6  13        6.78       41.67     53.89 o 
   7   6  13      325.97      362.09    120.30 o 
  -8   7  13      169.73      120.02     67.68 o 
  -7   7  13      268.44      186.48     72.07 o 
  -6   7  13     1053.22     1206.61    125.64 o 
  -5   7  13     2409.06     2483.23     81.89 o 
  -4   7  13      107.77       89.30     31.56 o 
  -3   7  13       97.57       92.02     26.68 o 
  -2   7  13      246.85      281.46     22.68 o 
  -1   7  13     2359.44     2288.02     51.79 o 
   0   7  13     2034.56     1861.25     41.27 o 
   1   7  13      685.15      612.78     28.12 o 
   2   7  13      350.64      300.81     21.80 o 
   3   7  13      317.81      318.35     32.33 o 
   4   7  13     1586.44     1591.93    108.26 o 
   5   7  13        2.71      -22.75     52.47 o 
   6   7  13       52.55       52.11     55.87 o 
  -8   8  13        5.29       -3.94     66.85 o 
  -7   8  13      167.33      185.83     78.55 o 
  -6   8  13       33.29      -47.73     60.70 o 
  -5   8  13      646.92      648.60     90.20 o 
  -4   8  13     2854.39     2947.92     90.64 o 
  -3   8  13        3.02      -27.17     24.42 o 
  -2   8  13      123.24      150.87     21.94 o 
  -1   8  13      201.71      206.08     22.99 o 
   0   8  13     2577.95     2590.13     69.96 o 
   1   8  13      528.21      499.59     36.12 o 
   2   8  13       10.87        7.10     23.33 o 
   3   8  13      114.81       90.89     29.06 o 
   4   8  13       18.80       10.30     55.33 o 
   5   8  13      463.34      512.09     82.54 o 
   6   8  13      272.85      368.57     75.97 o 
  -7   9  13       28.92      -47.00     63.04 o 
  -6   9  13       33.96       57.16     73.28 o 
  -5   9  13       16.19        3.56     39.20 o 
  -4   9  13      947.53      948.00    101.60 o 
  -3   9  13     1269.31     1227.99     54.02 o 
  -2   9  13        3.69       28.42     21.66 o 
  -1   9  13      323.18      373.74     63.90 o 
   0   9  13       70.11       52.28     25.29 o 
   1   9  13      876.95      841.06     44.16 o 
   2   9  13      722.79      748.70     30.91 o 
   3   9  13      195.57      209.07     34.26 o 
   4   9  13       32.74       62.01     60.41 o 
   5   9  13       26.93       47.02     63.56 o 
  -7  10  13      711.52      644.96    117.40 o 
  -6  10  13       49.16       83.62     79.37 o 
  -5  10  13      232.86      205.74     89.10 o 
  -4  10  13      210.71      181.74     38.34 o 
  -3  10  13      200.92      129.11     25.04 o 
  -2  10  13      867.52      902.57     49.45 o 
  -1  10  13      516.99      529.53     40.28 o 
   0  10  13      220.35      169.36     31.47 o 
   1  10  13       13.28       41.70     26.01 o 
   2  10  13      454.80      501.26     33.87 o 
   3  10  13      113.24      128.51     35.02 o 
   4  10  13      325.29      377.82     84.81 o 
  -6  11  13      123.86      145.48     93.15 o 
  -5  11  13      493.14      680.32    127.39 o 
  -4  11  13       20.07      -22.14     36.35 o 
  -3  11  13        1.86     -102.35     51.18 o 
  -2  11  13       49.00      -12.15     48.82 o 
  -1  11  13     1267.95     1350.87     59.73 o 
   0  11  13      127.36      107.93     32.17 o 
   1  11  13      581.56      594.06     42.00 o 
   2  11  13      250.67      245.07     51.05 o 
   3  11  13      820.95      729.24     93.18 o 
  -4  12  13       50.89       57.34     50.90 o 
  -3  12  13       86.62       73.52     60.30 o 
  -2  12  13        3.63       -9.13     37.42 o 
  -1  12  13       55.21       26.28     35.63 o 
   0  12  13     1143.96     1185.54     65.03 o 
   1  12  13       69.55       67.37     25.47 o 
   1 -13  14       64.68       16.84     37.08 o 
   2 -13  14       33.20       53.58     73.73 o 
  -2 -12  14      217.54      201.51     83.96 o 
  -1 -12  14       31.94       96.08     31.53 o 
   0 -12  14     1173.61     1288.28     65.86 o 
   1 -12  14      286.83      272.64     41.96 o 
   2 -12  14      662.36      784.18     57.54 o 
   3 -12  14       49.38       58.71     36.75 o 
   4 -12  14      177.59      152.57     57.74 o 
  -3 -11  14     1116.73     1036.08     66.56 o 
  -2 -11  14      148.24      203.46     59.72 o 
  -1 -11  14        1.45       -3.88     27.34 o 
   0 -11  14      231.62      273.63     39.24 o 
   1 -11  14     2068.50     2082.85     79.34 o 
   2 -11  14      586.94      677.03     52.67 o 
   3 -11  14       42.16       18.79     33.25 o 
   4 -11  14      336.98      407.63     54.39 o 
   5 -11  14       21.97       77.69     45.57 o 
   6 -11  14     1256.97     1398.60    158.17 o 
  -4 -10  14      778.51      866.68     82.38 o 
  -3 -10  14        1.95       -0.94     37.03 o 
  -2 -10  14     2070.01     2088.65     90.05 o 
  -1 -10  14      130.05      150.99     27.02 o 
   0 -10  14        7.17       48.55     28.18 o 
   1 -10  14        3.80      -28.05     25.49 o 
   2 -10  14     1609.06     1632.52    138.59 o 
   3 -10  14      646.01      759.63     39.41 o 
   4 -10  14      204.30      263.46     72.82 o 
   5 -10  14      122.68      216.21     89.64 o 
   6 -10  14      332.03      345.35     98.15 o 
  -5  -9  14      820.82      717.72     75.02 o 
  -4  -9  14      422.42      438.28     62.27 o 
  -3  -9  14      375.35      355.30     53.46 o 
  -2  -9  14       38.77       47.56     37.25 o 
  -1  -9  14     4495.88     4529.09    115.55 o 
   0  -9  14        1.06      -11.00     39.13 o 
   1  -9  14      413.77      341.26     42.91 o 
   2  -9  14        4.05      -35.82     21.96 o 
   3  -9  14      755.74      831.86     39.92 o 
   4  -9  14     2269.27     2306.98     78.20 o 
   5  -9  14       43.75      -18.44     47.17 o 
   6  -9  14       92.87      103.20     76.97 o 
   7  -9  14       42.80        4.21     76.65 o 
  -6  -8  14       55.89       34.96     51.06 o 
  -5  -8  14     1373.73     1387.31     87.72 o 
  -4  -8  14      737.62      722.61     66.44 o 
  -3  -8  14      300.52      322.22     50.54 o 
  -2  -8  14      115.29       93.32     35.86 o 
  -1  -8  14        7.08       -3.46     42.56 o 
   0  -8  14     3548.10     3573.14     76.56 o 
   1  -8  14     1210.84     1207.27     48.82 o 
   2  -8  14      229.22      248.38     26.94 o 
   3  -8  14     1432.95     1482.09     47.44 o 
   4  -8  14      877.32      854.61     48.89 o 
   5  -8  14     3094.09     3040.36    160.49 o 
   6  -8  14       11.25      -73.14     58.02 o 
   7  -8  14       41.11       -3.02     67.30 o 
   8  -8  14       33.78       51.34     76.49 o 
  -7  -7  14        0.17       -0.43     46.54 o 
  -6  -7  14       89.09      130.18     50.19 o 
  -5  -7  14      666.06      762.58    112.21 o 
  -4  -7  14      979.55      809.46     64.37 o 
  -3  -7  14     2544.60     2445.98     95.87 o 
  -2  -7  14      385.27      437.04     50.61 o 
  -1  -7  14     1228.87     1192.39     44.95 o 
   0  -7  14       15.37       14.32     18.90 o 
   1  -7  14      542.94      515.18     27.57 o 
   2  -7  14      326.83      290.93     26.27 o 
   3  -7  14       90.17       56.54     20.19 o 
   4  -7  14     1407.99     1383.11     57.93 o 
   5  -7  14      147.23       81.39     89.14 o 
   6  -7  14      938.85      886.36     74.03 o 
   7  -7  14        3.04       62.65     65.86 o 
   8  -7  14        0.98      -37.50     59.13 o 
  -7  -6  14      814.18      872.79     74.04 o 
  -6  -6  14        0.14       12.76     41.58 o 
  -5  -6  14       54.73       30.40     40.26 o 
  -4  -6  14      124.23      102.61     38.61 o 
  -3  -6  14      111.24      149.79     38.03 o 
  -2  -6  14      425.36      408.86     38.71 o 
  -1  -6  14      902.90      922.51     48.54 o 
   0  -6  14      159.85      153.05     16.90 o 
   1  -6  14      388.31      382.25     25.90 o 
   2  -6  14     8939.32     8832.86    121.72 o 
   3  -6  14      587.64      541.01     28.15 o 
   4  -6  14      575.41      579.80     44.88 o 
   5  -6  14      312.86      353.84     52.45 o 
   6  -6  14      246.32      174.02     48.53 o 
   7  -6  14     1400.69     1751.01    146.13 o 
   8  -6  14      734.00      795.06    108.47 o 
  -8  -5  14      337.47      306.97     61.53 o 
  -7  -5  14      214.48      232.81     50.77 o 
  -6  -5  14     1784.58     1744.39    135.14 o 
  -5  -5  14       21.41      -19.13     38.57 o 
  -4  -5  14       54.48       46.81     33.35 o 
  -3  -5  14     3673.68     3407.35    127.85 o 
  -2  -5  14      253.25      361.86     77.71 o 
  -1  -5  14     4699.61     4722.31     69.32 o 
   0  -5  14       50.54       46.26     13.97 o 
   1  -5  14      332.79      324.10     20.13 o 
   2  -5  14      464.92      444.99     23.95 o 
   3  -5  14     4095.67     3969.44     64.59 o 
   4  -5  14     2066.49     2033.58     82.37 o 
   5  -5  14     2422.88     2286.52     98.22 o 
   6  -5  14       40.14       -0.73     38.11 o 
   7  -5  14      113.52       81.16     62.07 o 
   8  -5  14      733.27      681.95     99.24 o 
  -8  -4  14       70.73       10.38     46.87 o 
  -7  -4  14       40.56      -10.70     40.21 o 
  -6  -4  14      664.48      591.90     56.22 o 
  -5  -4  14      641.34      653.93     58.90 o 
  -4  -4  14      416.56      452.53     64.69 o 
  -3  -4  14      145.47      110.97     37.54 o 
  -2  -4  14      573.28      574.17     52.08 o 
  -1  -4  14     1420.33     1431.60     31.08 o 
   0  -4  14     7669.66     7907.54     97.44 o 
   1  -4  14       36.49       30.07      9.36 o 
   2  -4  14      177.84      197.90     21.35 o 
   3  -4  14       41.45       35.56     11.36 o 
   4  -4  14      959.27      924.20     37.97 o 
   5  -4  14     4098.97     4094.76    129.22 o 
   6  -4  14      339.57      378.41     51.93 o 
   7  -4  14       62.35       69.95     42.95 o 
   8  -4  14      462.68      448.05     85.00 o 
   9  -4  14      213.04      226.15     77.85 o 
  -8  -3  14     1078.18     1120.31     76.18 o 
  -7  -3  14      209.54      250.99     46.67 o 
  -6  -3  14     1494.97     1572.45     76.22 o 
  -5  -3  14      449.92      416.30     54.00 o 
  -4  -3  14     1933.84     1892.50     93.76 o 
  -3  -3  14      778.22      774.62     52.12 o 
  -2  -3  14      455.21      491.56     52.90 o 
  -1  -3  14     2504.07     2555.02     44.09 o 
   0  -3  14      574.78      548.34     23.84 o 
   1  -3  14     2139.41     1919.53     37.61 o 
   2  -3  14      125.53      174.57     15.96 o 
   3  -3  14      223.40      225.80     27.42 o 
   4  -3  14      620.44      652.38     30.38 o 
   5  -3  14      532.96      518.02     37.51 o 
   6  -3  14      309.34      366.31     50.49 o 
   7  -3  14       19.71       -0.40     39.10 o 
   8  -3  14        4.54       10.33     60.41 o 
   9  -3  14      222.10      339.79     80.55 o 
  -8  -2  14       10.09       -9.88     69.96 o 
  -7  -2  14     2564.37     2753.65    188.45 o 
  -6  -2  14     1929.67     1908.61    162.03 o 
  -5  -2  14      167.95      137.90     40.93 o 
  -4  -2  14        4.26       23.79     46.01 o 
  -3  -2  14    10314.65    10744.69    169.77 o 
  -2  -2  14     1214.26     1171.84     31.58 o 
  -1  -2  14      295.86      346.29     15.50 o 
   0  -2  14     2244.75     2178.22     39.54 o 
   1  -2  14       34.78       28.36     14.00 o 
   2  -2  14     5651.91     5473.97     72.50 o 
   3  -2  14      347.18      309.93     30.91 o 
   4  -2  14      326.31      253.94     47.10 o 
   5  -2  14     1933.40     1873.33     62.61 o 
   6  -2  14     1096.21     1148.03     58.41 o 
   7  -2  14      317.54      355.11     51.05 o 
   8  -2  14      237.30      230.17     69.28 o 
   9  -2  14       32.80       42.93     63.72 o 
  -9  -1  14        4.68      -50.39     94.23 o 
  -8  -1  14      654.56      693.46     43.80 o 
  -7  -1  14     2735.56     2761.61     85.21 o 
  -6  -1  14     2273.75     2329.57     69.25 o 
  -5  -1  14      206.38      198.28     25.72 o 
  -4  -1  14      769.58      868.79     34.64 o 
  -3  -1  14      916.11      834.91     32.37 o 
  -2  -1  14     4136.63     4119.18     59.46 o 
  -1  -1  14     2234.41     2174.52     34.98 o 
   0  -1  14      475.29      557.14     20.04 o 
   1  -1  14      755.80      694.26     22.62 o 
   2  -1  14      475.89      515.07     20.41 o 
   3  -1  14     4335.25     4149.75     79.06 o 
   4  -1  14       51.67       37.93     22.18 o 
   5  -1  14       41.43       29.97     24.72 o 
   6  -1  14       71.81       97.81     31.77 o 
   7  -1  14      116.59       65.53     38.98 o 
   8  -1  14     1097.66     1075.79    112.36 o 
   9  -1  14        1.83       36.17     61.16 o 
  -9   0  14      499.47      553.83     61.67 o 
  -8   0  14      581.14      569.80     38.10 o 
  -7   0  14      123.03      148.93     24.03 o 
  -6   0  14        5.58       13.42     21.39 o 
  -5   0  14     6557.59     6540.67    133.96 o 
  -4   0  14       21.67       14.53     17.52 o 
  -3   0  14      169.94      164.69     19.29 o 
  -2   0  14     2500.97     2549.37     46.25 o 
  -1   0  14      789.82      611.41     19.67 o 
   0   0  14     7273.60     7287.70     85.80 o 
   1   0  14      366.71      461.24     18.64 o 
   2   0  14      210.74      275.04     15.51 o 
   3   0  14        0.63       22.04     14.33 o 
   4   0  14     1358.48     1332.79     52.34 o 
   5   0  14       21.78       31.53     29.16 o 
   6   0  14       69.66       58.73     32.61 o 
   7   0  14      928.70      939.37     56.83 o 
   8   0  14        4.43       71.06     48.60 o 
  -9   1  14      221.96      264.44     51.03 o 
  -8   1  14      190.83      188.86     25.65 o 
  -7   1  14      116.74      120.12     25.87 o 
  -6   1  14       12.19       10.03     20.00 o 
  -5   1  14       30.41       26.09     17.93 o 
  -4   1  14     1432.44     1359.34     46.35 o 
  -3   1  14      191.95      187.51     17.24 o 
  -2   1  14      864.35      905.48     20.94 o 
  -1   1  14      317.21      382.40     17.04 o 
   0   1  14     2370.70     2317.01     39.57 o 
   1   1  14     9681.49     9614.28    113.01 o 
   2   1  14      246.80      207.75     15.42 o 
   3   1  14      176.64      187.54     20.25 o 
   4   1  14       55.59       53.38     23.54 o 
   5   1  14     3037.40     3032.85     81.79 o 
   6   1  14      585.12      537.20     65.13 o 
   7   1  14       93.02      104.39     36.63 o 
   8   1  14      320.92      311.87     81.79 o 
  -9   2  14      455.01      434.48     90.45 o 
  -8   2  14      365.85      338.58     33.91 o 
  -7   2  14      743.60      719.74     53.89 o 
  -6   2  14      242.59      203.44     28.25 o 
  -5   2  14     1913.71     1879.19     61.57 o 
  -4   2  14      659.98      646.49     37.56 o 
  -3   2  14     2155.04     2101.92     44.50 o 
  -2   2  14     1143.24     1155.06     23.40 o 
  -1   2  14      482.96      522.41     18.17 o 
   0   2  14      409.24      376.55     18.64 o 
   1   2  14     3328.37     3153.91     50.83 o 
   2   2  14      805.57      860.20     27.91 o 
   3   2  14        1.56       -7.91     13.57 o 
   4   2  14      230.92      266.52     31.69 o 
   5   2  14      385.94      338.31     39.65 o 
   6   2  14      582.19      613.81     49.59 o 
   7   2  14      316.68      399.41     64.67 o 
   8   2  14       64.01      107.21     55.26 o 
  -9   3  14       75.30       49.35     55.61 o 
  -8   3  14      267.02      315.44     43.65 o 
  -7   3  14      464.19      493.66     37.78 o 
  -6   3  14      971.37      982.83     47.69 o 
  -5   3  14      215.07      238.46     44.70 o 
  -4   3  14       29.85       41.42     38.74 o 
  -3   3  14      109.35       78.95     20.62 o 
  -2   3  14     7095.69     6935.39     86.02 o 
  -1   3  14      151.68      169.38     14.31 o 
   0   3  14      126.89      121.68     13.64 o 
   1   3  14       10.72      -10.15     11.58 o 
   2   3  14     1241.59     1275.19     33.07 o 
   3   3  14     5118.88     5044.64    117.34 o 
   4   3  14      304.82      283.99     38.47 o 
   5   3  14      498.88      529.47     46.41 o 
   6   3  14       12.72       16.11     33.09 o 
   7   3  14      938.81      959.83     88.23 o 
   8   3  14       77.38       42.32     55.41 o 
  -9   4  14      147.58      166.86     63.14 o 
  -8   4  14       22.18       10.18     45.52 o 
  -7   4  14      731.15      815.64     51.60 o 
  -6   4  14     1035.00     1151.01     53.76 o 
  -5   4  14     4319.39     4469.51    107.34 o 
  -4   4  14       88.56       68.93     26.16 o 
  -3   4  14      112.64      120.14     21.69 o 
  -2   4  14      159.49      199.37     16.41 o 
  -1   4  14     4147.57     4239.29     58.44 o 
   0   4  14     1224.52     1243.88     30.03 o 
   1   4  14      999.21     1039.75     30.62 o 
   2   4  14     1266.34     1303.59     34.30 o 
   3   4  14       91.87       90.76     19.92 o 
   4   4  14     2031.39     1965.13     67.72 o 
   5   4  14      103.63       67.67     35.12 o 
   6   4  14      227.84      205.63     43.02 o 
   7   4  14        2.39       31.42     53.69 o 
  -9   5  14      454.85      461.73     86.92 o 
  -8   5  14      498.54      599.04     91.30 o 
  -7   5  14       96.74       49.07     30.37 o 
  -6   5  14        6.67       12.61     29.48 o 
  -5   5  14      540.86      597.03     41.93 o 
  -4   5  14     1450.76     1399.17     58.66 o 
  -3   5  14        0.20      -29.46     18.21 o 
  -2   5  14      192.46      195.63     18.87 o 
  -1   5  14       71.02       44.42     13.62 o 
   0   5  14     2789.44     2685.12     48.09 o 
   1   5  14     1176.35     1242.43     35.56 o 
   2   5  14        7.04       18.71     14.20 o 
   3   5  14      116.29      137.82     22.34 o 
   4   5  14       23.12       27.60     32.93 o 
   5   5  14     1953.22     1898.45     82.90 o 
   6   5  14        6.76       33.75     54.62 o 
   7   5  14        2.60       62.15     57.28 o 
  -8   6  14      611.43      651.09     99.15 o 
  -7   6  14      127.71      170.58     70.33 o 
  -6   6  14        0.74        8.75     41.90 o 
  -5   6  14      717.33      685.63     59.11 o 
  -4   6  14     1213.52     1025.64     53.50 o 
  -3   6  14     4281.30     4298.21     88.20 o 
  -2   6  14       87.08       79.42     21.03 o 
  -1   6  14      164.25      207.95     20.05 o 
   0   6  14      208.37      231.67     22.90 o 
   1   6  14     3027.44     3077.63     58.44 o 
   2   6  14     1621.31     1517.39     39.39 o 
   3   6  14      180.52      118.98     25.54 o 
   4   6  14      378.65      367.13     48.16 o 
   5   6  14      119.80      168.22     43.07 o 
   6   6  14      545.23      645.98     86.34 o 
   7   6  14       24.37       47.48     59.63 o 
  -8   7  14      279.46      247.80     81.34 o 
  -7   7  14      905.87      909.58    114.18 o 
  -6   7  14       99.83      108.26     45.23 o 
  -5   7  14        4.46       13.03     30.86 o 
  -4   7  14     1243.08     1239.86     78.64 o 
  -3   7  14       37.32       -4.05     23.73 o 
  -2   7  14     3092.01     2990.20     60.70 o 
  -1   7  14       25.66       25.37     18.07 o 
   0   7  14       90.86      107.32     19.67 o 
   1   7  14      606.21      613.51     29.12 o 
   2   7  14     2580.67     2562.98     60.54 o 
   3   7  14     1740.75     1788.53     60.46 o 
   4   7  14      314.91      254.18     46.44 o 
   5   7  14       83.96      160.93     63.88 o 
   6   7  14       24.85       44.84     62.86 o 
  -8   8  14       91.58      101.88     76.59 o 
  -7   8  14       88.85      180.49     81.15 o 
  -6   8  14      748.22      685.70    106.18 o 
  -5   8  14      290.54      300.10     48.77 o 
  -4   8  14      327.01      363.06     57.84 o 
  -3   8  14      611.42      609.32     40.39 o 
  -2   8  14       80.76       79.45     21.00 o 
  -1   8  14     2520.98     2527.57     57.53 o 
   0   8  14      110.75       81.95     25.19 o 
   1   8  14       56.08       63.47     21.23 o 
   2   8  14       38.48       26.22     18.96 o 
   3   8  14      128.35      174.13     43.61 o 
   4   8  14      853.87      794.17     65.49 o 
   5   8  14       92.42       81.72     62.10 o 
  -7   9  14       30.67       52.13     76.40 o 
  -6   9  14      107.98      129.89     78.34 o 
  -5   9  14      506.28      536.49     59.47 o 
  -4   9  14      145.37      138.04     51.52 o 
  -3   9  14      219.20      186.76     33.14 o 
  -2   9  14       53.23        9.08     21.93 o 
  -1   9  14      267.24      294.43     33.62 o 
   0   9  14     1617.10     1630.91     59.09 o 
   1   9  14        8.81      -23.20     22.96 o 
   2   9  14      216.90      243.25     25.06 o 
   3   9  14       72.34      100.44     30.96 o 
   4   9  14      182.00      198.40     71.89 o 
   5   9  14      785.26      771.53    100.26 o 
  -6  10  14        3.60       -3.84     74.83 o 
  -5  10  14      294.95      462.12    101.56 o 
  -4  10  14      427.43      408.97     51.67 o 
  -3  10  14     1321.29     1477.68     69.39 o 
  -2  10  14       63.12       31.69     30.80 o 
  -1  10  14       56.52       30.23     28.15 o 
   0  10  14      107.92       69.18     34.20 o 
   1  10  14      545.99      610.95     62.87 o 
   2  10  14       24.60      -23.00     36.88 o 
   3  10  14        3.02      -45.56     32.42 o 
   4  10  14      223.61      158.13     76.39 o 
  -5  11  14        4.51       19.75     78.42 o 
  -4  11  14      127.76      157.48     53.39 o 
  -3  11  14       66.25       86.98     60.57 o 
  -2  11  14     1085.63     1010.00     61.73 o 
  -1  11  14        1.91        0.10     29.31 o 
   0  11  14        0.27       -3.56     28.48 o 
   1  11  14      128.38       86.10     30.32 o 
   2  11  14      863.81      886.39     70.19 o 
  -4  12  14       12.13      -33.18     60.21 o 
  -3  12  14      675.48      609.50     84.27 o 
  -2  12  14        5.71       20.11     50.82 o 
  -1  12  14      523.67      439.24     48.90 o 
   0  12  14       36.91       10.81     42.16 o 
   1  12  14       11.23       18.49     32.77 o 
  -1 -12  15     1214.77     1356.54     62.19 o 
   0 -12  15       10.26       -4.75     52.22 o 
   1 -12  15       24.55       -6.80     33.98 o 
   2 -12  15      474.78      540.35     52.13 o 
   3 -12  15       82.87       46.04     43.79 o 
   4 -12  15      536.74      608.66     79.43 o 
  -3 -11  15        1.34       52.72     67.42 o 
  -2 -11  15      101.01      118.47     73.34 o 
  -1 -11  15       41.26       64.63     53.62 o 
   0 -11  15     1125.48     1116.68     62.68 o 
   1 -11  15      319.22      286.33     41.04 o 
   2 -11  15       16.90        2.42     33.28 o 
   3 -11  15      289.74      340.01     42.72 o 
   4 -11  15      234.16      267.22     50.87 o 
   5 -11  15      805.16      881.60     72.63 o 
  -4 -10  15      875.86      778.72     77.86 o 
  -3 -10  15     1121.30     1187.98    102.55 o 
  -2 -10  15       20.16       24.12     40.65 o 
  -1 -10  15      971.44     1133.01     55.63 o 
   0 -10  15      227.19      285.45     44.39 o 
   1 -10  15     1326.28     1240.82     61.14 o 
   2 -10  15      253.06      268.73     46.66 o 
   3 -10  15      224.43      227.45     36.73 o 
   4 -10  15      523.59      523.69     46.82 o 
   5 -10  15      269.97      294.41     92.56 o 
   6 -10  15      495.07      469.60    109.07 o 
  -5  -9  15       19.12       20.19     68.10 o 
  -4  -9  15      375.44      337.16     79.70 o 
  -3  -9  15      284.21      267.36     63.35 o 
  -2  -9  15     1329.66     1378.62     74.71 o 
  -1  -9  15      121.38      106.86     31.94 o 
   0  -9  15     1590.04     1639.74     58.04 o 
   1  -9  15      330.73      301.69     36.89 o 
   2  -9  15      587.86      578.00     44.52 o 
   3  -9  15     1343.76     1373.56     50.15 o 
   4  -9  15      163.56      126.65     51.33 o 
   5  -9  15      223.80      262.65     58.02 o 
   6  -9  15        2.80       24.67     74.38 o 
   7  -9  15      491.82      598.52    111.46 o 
  -6  -8  15     1624.65     1611.93     95.93 o 
  -5  -8  15       22.10       22.94     46.94 o 
  -4  -8  15       50.35       17.32     44.13 o 
  -3  -8  15      900.96      963.24     86.67 o 
  -2  -8  15      261.73      282.99     43.22 o 
  -1  -8  15      322.27      374.10     29.72 o 
   0  -8  15        1.62       32.50     23.00 o 
   1  -8  15       57.23       53.18     39.55 o 
   2  -8  15     2916.81     2796.22     66.68 o 
   3  -8  15     2563.03     2506.45     61.66 o 
   4  -8  15      395.81      347.12     38.09 o 
   5  -8  15       21.65       37.74     74.50 o 
   6  -8  15      218.32      287.92     87.03 o 
   7  -8  15       25.41       26.52     72.11 o 
  -6  -7  15      660.96      652.25     74.11 o 
  -5  -7  15     1217.44     1171.56     80.14 o 
  -4  -7  15      343.86      364.01     53.31 o 
  -3  -7  15      128.57      117.62     47.15 o 
  -2  -7  15     1006.78      972.73     56.76 o 
  -1  -7  15     1311.32     1316.72     45.16 o 
   0  -7  15     2955.67     2935.19    149.93 o 
   1  -7  15      171.40      179.94     22.20 o 
   2  -7  15      622.66      597.36     32.73 o 
   3  -7  15      222.07      243.36     24.73 o 
   4  -7  15      720.52      748.60     68.59 o 
   5  -7  15      791.96      873.57    100.28 o 
   6  -7  15        8.01       18.05     43.24 o 
   7  -7  15     1513.09     1516.18    147.61 o 
   8  -7  15       20.97       84.59     74.20 o 
  -7  -6  15       57.03       11.23     47.30 o 
  -6  -6  15      571.44      576.00     64.17 o 
  -5  -6  15      369.38      320.71     53.11 o 
  -4  -6  15      261.04      207.51     45.72 o 
  -3  -6  15      259.19      195.97     50.54 o 
  -2  -6  15        5.97        8.64     27.03 o 
  -1  -6  15       64.83       38.93     31.93 o 
   0  -6  15       20.32       -7.84     16.72 o 
   1  -6  15     5392.25     5139.98     74.77 o 
   2  -6  15       54.21       25.01     17.71 o 
   3  -6  15      985.49      976.18     37.71 o 
   4  -6  15     1234.17     1277.40     55.07 o 
   5  -6  15     1062.15     1028.47     72.40 o 
   6  -6  15      987.50      961.06     74.63 o 
   7  -6  15       89.40       78.58     70.75 o 
   8  -6  15      153.60      154.54     76.73 o 
  -7  -5  15      779.48      739.04     69.56 o 
  -6  -5  15       80.91       29.50     40.69 o 
  -5  -5  15      955.09      902.93     65.70 o 
  -4  -5  15     1028.07      933.79     76.75 o 
  -3  -5  15     5137.55     4740.71    160.78 o 
  -2  -5  15     6539.39     6632.23    141.88 o 
  -1  -5  15      144.47      129.91     18.97 o 
   0  -5  15     1038.10     1094.83     35.84 o 
   1  -5  15       13.91       10.62     14.19 o 
   2  -5  15     2763.24     2784.62     74.78 o 
   3  -5  15     1053.80      951.86     42.40 o 
   4  -5  15      192.15      177.85     27.88 o 
   5  -5  15       21.22       25.60     39.91 o 
   6  -5  15      531.67      575.26     61.65 o 
   7  -5  15      309.33      227.35     76.46 o 
   8  -5  15      612.78      616.13     98.37 o 
  -8  -4  15      757.83      912.18     86.72 o 
  -7  -4  15      102.90       47.59     52.99 o 
  -6  -4  15      629.99      606.46     66.38 o 
  -5  -4  15      648.31      652.44     69.21 o 
  -4  -4  15      849.28      914.81     73.98 o 
  -3  -4  15     2030.06     2014.34     88.95 o 
  -2  -4  15     3125.06     3286.82     88.36 o 
  -1  -4  15      669.49      665.98     23.87 o 
   0  -4  15       58.76       62.43     18.40 o 
   1  -4  15     1062.41     1005.81     31.58 o 
   2  -4  15       14.98       37.54     16.84 o 
   3  -4  15     4756.23     4350.81     66.11 o 
   4  -4  15       67.74      113.52     20.21 o 
   5  -4  15      173.76      144.58     42.47 o 
   6  -4  15       35.68       18.86     39.32 o 
   7  -4  15     1308.22     1192.30    121.53 o 
   8  -4  15      882.30      961.04    111.95 o 
  -8  -3  15       24.72       12.28     80.60 o 
  -7  -3  15      448.83      381.64     63.56 o 
  -6  -3  15      372.67      364.01     57.45 o 
  -5  -3  15     3520.92     3196.48    128.34 o 
  -4  -3  15      989.53     1038.95     73.64 o 
  -3  -3  15       44.98       32.14     24.16 o 
  -2  -3  15     2204.91     2190.87     61.87 o 
  -1  -3  15      629.94      596.67     21.21 o 
   0  -3  15     4139.31     4025.76     59.66 o 
   1  -3  15      330.31      316.97     28.18 o 
   2  -3  15     1737.46     1790.77     75.17 o 
   3  -3  15      272.80      318.86     23.51 o 
   4  -3  15     3048.14     2865.52     61.36 o 
   5  -3  15      377.65      451.68     41.49 o 
   6  -3  15     1193.33     1187.76     75.07 o 
   7  -3  15      384.08      382.43     54.82 o 
   8  -3  15       79.51       37.82     66.03 o 
  -8  -2  15      245.94      384.06     62.38 o 
  -7  -2  15      622.03      525.31     63.74 o 
  -6  -2  15       16.52       50.38     40.51 o 
  -5  -2  15      284.65      202.80     80.47 o 
  -4  -2  15     3676.85     3399.67    123.30 o 
  -3  -2  15       18.38       -4.70     19.47 o 
  -2  -2  15       92.56      139.43     17.71 o 
  -1  -2  15      622.22      574.65     19.97 o 
   0  -2  15     1103.76     1050.47     28.64 o 
   1  -2  15     3557.06     3411.09     67.66 o 
   2  -2  15        4.53        5.92     12.54 o 
   3  -2  15      199.23      161.73     19.47 o 
   4  -2  15      191.87      169.25     35.31 o 
   5  -2  15     6431.29     6255.84    127.27 o 
   6  -2  15      572.84      611.97     56.67 o 
   7  -2  15        7.13      -17.46     39.08 o 
   8  -2  15       88.48       86.11     65.25 o 
  -9  -1  15      444.68      502.99     67.34 o 
  -8  -1  15      626.39      676.00     69.40 o 
  -7  -1  15       48.90       51.91     27.22 o 
  -6  -1  15     1320.91     1252.60     53.00 o 
  -5  -1  15     3731.76     3824.08     85.01 o 
  -4  -1  15      224.99      213.02     43.49 o 
  -3  -1  15     2407.76     2503.60     57.79 o 
  -2  -1  15     1726.01     1691.18     46.43 o 
  -1  -1  15      713.60      803.16     22.18 o 
   0  -1  15      676.95      575.95     21.01 o 
   1  -1  15     2118.32     2091.82     38.20 o 
   2  -1  15     1930.42     1830.57     36.97 o 
   3  -1  15      956.93     1005.91     35.90 o 
   4  -1  15      904.97      837.71     44.28 o 
   5  -1  15      327.24      377.50     35.75 o 
   6  -1  15      421.37      442.77     42.73 o 
   7  -1  15      654.10      701.71     61.37 o 
   8  -1  15      124.25       77.08     67.93 o 
  -9   0  15      168.09      192.14     94.34 o 
  -8   0  15       23.51       34.75     43.36 o 
  -7   0  15      102.23       63.90     23.03 o 
  -6   0  15      256.58      264.39     29.75 o 
  -5   0  15       19.81      -22.17     25.79 o 
  -4   0  15      136.96      119.37     19.99 o 
  -3   0  15      791.76      780.65     30.38 o 
  -2   0  15     4621.49     4533.68     89.26 o 
  -1   0  15      411.43      466.15     18.66 o 
   0   0  15       93.63      134.37     13.57 o 
   1   0  15     2467.80     2430.00     43.60 o 
   2   0  15       39.07       23.45     11.69 o 
   3   0  15     8312.65     8376.65    145.18 o 
   4   0  15      192.53      247.70     31.99 o 
   5   0  15      718.78      654.27     46.89 o 
   6   0  15      337.02      312.49     41.04 o 
   7   0  15     1347.04     1415.95     93.20 o 
   8   0  15      461.05      524.72     68.48 o 
  -9   1  15       34.78       78.47     46.18 o 
  -8   1  15        2.30       -1.46     32.10 o 
  -7   1  15     2025.35     2099.36     67.97 o 
  -6   1  15      862.33      963.83     46.21 o 
  -5   1  15      359.76      344.74     61.71 o 
  -4   1  15       46.07       43.09     18.80 o 
  -3   1  15     2851.93     2868.31     58.95 o 
  -2   1  15      582.48      506.68     26.21 o 
  -1   1  15     9144.43     9090.82    103.71 o 
   0   1  15      270.17      251.89     16.06 o 
   1   1  15     1796.59     1847.35     38.07 o 
   2   1  15      573.54      563.35     23.52 o 
   3   1  15      187.55      209.62     21.43 o 
   4   1  15     2059.14     2070.91     66.53 o 
   5   1  15      166.29      167.00     36.09 o 
   6   1  15      459.88      462.64     48.98 o 
   7   1  15        7.99      -49.21     43.51 o 
   8   1  15      345.56      364.39     66.71 o 
  -9   2  15      383.47      562.27     73.07 o 
  -8   2  15        1.93       35.87     56.08 o 
  -7   2  15       23.98       39.27     26.40 o 
  -6   2  15     1215.40     1228.48     52.27 o 
  -5   2  15       54.95       49.51     24.31 o 
  -4   2  15     3641.45     3612.51     91.20 o 
  -3   2  15       10.83       19.66     23.39 o 
  -2   2  15      159.31      128.68     12.91 o 
  -1   2  15     1771.23     1686.36     32.88 o 
   0   2  15     2627.83     2579.79     45.74 o 
   1   2  15     4384.76     4280.81     63.29 o 
   2   2  15      100.28      105.48     15.65 o 
   3   2  15      325.73      335.44     24.71 o 
   4   2  15      323.96      310.88     34.44 o 
   5   2  15     1852.65     1768.89     74.13 o 
   6   2  15       45.39       10.78     34.95 o 
   7   2  15       71.08       39.09     48.33 o 
   8   2  15       15.26      -58.83     47.97 o 
  -9   3  15      247.02      207.14     66.72 o 
  -8   3  15      382.66      503.71     88.04 o 
  -7   3  15      163.73      196.77     41.74 o 
  -6   3  15       85.63      111.33     65.31 o 
  -5   3  15      853.84      835.67     45.92 o 
  -4   3  15      163.93      174.46     27.68 o 
  -3   3  15     2047.14     2053.23     55.70 o 
  -2   3  15      110.67      111.10     13.52 o 
  -1   3  15      128.91      116.19     14.29 o 
   0   3  15     1454.79     1356.59     33.97 o 
   1   3  15      474.29      470.30     21.81 o 
   2   3  15     2089.94     2031.81     43.21 o 
   3   3  15       28.80       43.90     21.83 o 
   4   3  15       52.07       30.80     24.33 o 
   5   3  15       36.20       27.59     33.55 o 
   6   3  15     3496.26     3475.42    200.14 o 
   7   3  15       44.63       -3.59     50.25 o 
   8   3  15       54.34       90.05     56.00 o 
  -9   4  15      164.05      252.32     72.66 o 
  -8   4  15      187.73      459.76    147.90 o 
  -7   4  15      764.97      874.50     51.05 o 
  -6   4  15      369.36      298.41     35.43 o 
  -5   4  15      170.13      164.69     30.72 o 
  -4   4  15      965.64      961.06     48.38 o 
  -3   4  15       45.61       52.00     21.39 o 
  -2   4  15     3461.96     3308.66     59.86 o 
  -1   4  15        1.78      -10.44     14.15 o 
   0   4  15      138.49      123.52     14.95 o 
   1   4  15      555.32      560.36     24.33 o 
   2   4  15      399.95      409.19     37.93 o 
   3   4  15     1458.96     1445.81     46.46 o 
   4   4  15       58.50       35.86     33.49 o 
   5   4  15     1237.89     1146.07     66.15 o 
   6   4  15      120.80       83.90     54.36 o 
   7   4  15      895.14     1117.75    129.09 o 
  -8   5  15      174.80      127.60     68.63 o 
  -7   5  15      183.34      228.04     57.40 o 
  -6   5  15      614.28      641.47     49.46 o 
  -5   5  15      188.43      212.15     33.79 o 
  -4   5  15        2.34       37.47     26.86 o 
  -3   5  15     2092.56     2071.65     59.33 o 
  -2   5  15      425.84      429.74     24.23 o 
  -1   5  15     1627.47     1628.72     37.57 o 
   0   5  15      152.06      105.33     15.19 o 
   1   5  15        0.10      -22.19     14.10 o 
   2   5  15      381.00      413.27     23.50 o 
   3   5  15       38.63       57.96     23.25 o 
   4   5  15      545.07      648.45     53.49 o 
   5   5  15      166.32      166.21     42.13 o 
   6   5  15      174.79      176.36     62.85 o 
   7   5  15       80.76       29.39     61.98 o 
  -8   6  15        2.14       37.51     66.06 o 
  -7   6  15       74.57       62.82     64.84 o 
  -6   6  15      854.63      892.71     55.54 o 
  -5   6  15      272.29      310.05     38.82 o 
  -4   6  15     1998.91     1972.84     73.61 o 
  -3   6  15      209.22      218.75     30.74 o 
  -2   6  15      182.36      168.72     20.28 o 
  -1   6  15      152.73      159.77     18.74 o 
   0   6  15     2166.44     2060.70     41.48 o 
   1   6  15      178.11      191.43     20.77 o 
   2   6  15       42.30       47.84     21.65 o 
   3   6  15     1821.96     1702.33     64.17 o 
   4   6  15      149.92      113.10     42.58 o 
   5   6  15      892.47     1042.52     96.56 o 
   6   6  15      344.90      419.67     76.51 o 
  -8   7  15      653.58      902.85    116.26 o 
  -7   7  15        7.69       24.18     66.29 o 
  -6   7  15      333.22      283.38     83.70 o 
  -5   7  15      171.32      190.28     51.50 o 
  -4   7  15      423.55      347.27     42.33 o 
  -3   7  15      906.40      993.91     48.10 o 
  -2   7  15      162.96      141.01     21.55 o 
  -1   7  15      256.56      293.04     24.25 o 
   0   7  15        9.67      -29.76     20.31 o 
   1   7  15     1432.30     1368.46     43.74 o 
   2   7  15       85.53       76.97     19.83 o 
   3   7  15      134.66      132.73     28.97 o 
   4   7  15      136.77      167.63     44.97 o 
   5   7  15       25.41       42.26     58.50 o 
   6   7  15      117.20      100.90     69.24 o 
  -7   8  15      284.23      260.66     88.83 o 
  -6   8  15       44.21       46.39     68.05 o 
  -5   8  15      111.34       60.31     40.74 o 
  -4   8  15      312.84      294.05     42.76 o 
  -3   8  15      679.05      690.15     41.53 o 
  -2   8  15      794.42      824.79     35.76 o 
  -1   8  15      206.84      189.38     29.98 o 
   0   8  15      373.56      403.80     34.04 o 
   1   8  15       43.70       55.52     22.64 o 
   2   8  15     2186.45     2189.34     84.44 o 
   3   8  15      468.03      506.92     41.52 o 
   4   8  15       72.54       73.46     61.81 o 
   5   8  15      568.73      565.75     86.76 o 
  -7   9  15      157.59      189.31     88.79 o 
  -6   9  15      757.65      665.73    114.72 o 
  -5   9  15      358.00      347.21     95.57 o 
  -4   9  15       92.15       39.81     35.19 o 
  -3   9  15      190.61      241.65     41.84 o 
  -2   9  15       56.96       59.65     23.59 o 
  -1   9  15     1550.55     1505.43     60.79 o 
   0   9  15      585.39      545.64     39.37 o 
   1   9  15       48.93        4.18     38.64 o 
   2   9  15      318.82      331.86     29.17 o 
   3   9  15      359.61      317.39     39.48 o 
   4   9  15      442.38      406.79     83.66 o 
  -6  10  15      195.99      186.29     95.62 o 
  -5  10  15      337.46      384.64     98.18 o 
  -4  10  15      562.25      540.64     51.20 o 
  -3  10  15        2.47       45.24     33.19 o 
  -2  10  15      716.72      769.91     47.16 o 
  -1  10  15      227.30      257.94     35.88 o 
   0  10  15      786.78      776.69     46.11 o 
   1  10  15       37.17        8.63     27.07 o 
   2  10  15       87.50       18.85     39.31 o 
   3  10  15      225.87      223.46     50.72 o 
  -5  11  15      286.32      238.80    101.64 o 
  -4  11  15      352.47      443.26    124.68 o 
  -3  11  15      225.58      229.19     66.01 o 
  -2  11  15        1.36       10.32     35.59 o 
  -1  11  15      456.08      384.36     40.88 o 
   0  11  15       33.50       28.49     37.03 o 
   1  11  15      911.28      876.46     50.58 o 
   2  11  15      150.19      179.99     51.10 o 
  -3  12  15      615.21      677.65     88.45 o 
  -2  12  15      369.49      284.13     47.15 o 
  -1  12  15       19.21       -7.60     35.36 o 
   0  12  15      269.95      217.64     48.11 o 
  -1 -12  16      131.89      117.94     83.45 o 
   0 -12  16      196.29      175.21     39.95 o 
   1 -12  16      228.92      199.50     41.91 o 
   2 -12  16      403.32      390.83     48.43 o 
   3 -12  16      183.04      166.78     40.61 o 
  -3 -11  16     1480.04     1468.83     85.36 o 
  -2 -11  16        6.50      -83.36     69.31 o 
  -1 -11  16     1025.96     1178.51     79.20 o 
   0 -11  16       11.12       19.15     48.90 o 
   1 -11  16      464.61      472.58     46.39 o 
   2 -11  16     1139.86     1168.17     64.24 o 
   3 -11  16     1338.34     1428.77     84.70 o 
   4 -11  16      147.76      144.72     55.42 o 
   5 -11  16        6.17        8.63     42.83 o 
  -4 -10  16        6.73      -47.84     97.63 o 
  -3 -10  16        6.79       28.24     57.94 o 
  -2 -10  16     1272.39     1264.66    106.23 o 
  -1 -10  16        0.11      -11.45     36.02 o 
   0 -10  16     2702.30     2659.53    102.18 o 
   1 -10  16       68.39       38.37     34.77 o 
   2 -10  16      361.60      407.82     43.85 o 
   3 -10  16      208.63      253.42     38.16 o 
   4 -10  16      335.17      349.34     49.04 o 
   5 -10  16     1037.92     1079.02    138.67 o 
   6 -10  16        1.67      133.77     86.62 o 
  -5  -9  16      380.14      377.93     66.93 o 
  -4  -9  16       21.65        7.86     54.38 o 
  -3  -9  16      193.56      203.29     63.93 o 
  -2  -9  16       54.21       33.54     38.52 o 
  -1  -9  16     1384.90     1461.32     56.98 o 
   0  -9  16       58.47       59.53     31.75 o 
   1  -9  16     1244.69     1176.98    101.19 o 
   2  -9  16      763.56      874.44     51.64 o 
   3  -9  16        2.79        2.99     23.11 o 
   4  -9  16     1193.08     1185.94     61.21 o 
   5  -9  16      164.32      179.10     57.29 o 
   6  -9  16      980.84      962.59    130.15 o 
   7  -9  16       28.64      -31.36     72.87 o 
  -6  -8  16      256.03      178.07     58.88 o 
  -5  -8  16       14.69      -20.07     46.24 o 
  -4  -8  16      619.84      692.38     82.72 o 
  -3  -8  16      481.62      440.27     68.19 o 
  -2  -8  16      100.93       59.05     41.58 o 
  -1  -8  16       17.70       18.59     19.37 o 
   0  -8  16     1222.60     1305.79    100.25 o 
   1  -8  16       12.31        0.15     25.32 o 
   2  -8  16      911.87      920.85     41.22 o 
   3  -8  16       49.73       20.89     26.06 o 
   4  -8  16      656.13      681.26    117.67 o 
   5  -8  16     1117.87     1111.14     82.73 o 
   6  -8  16      230.27      173.43     81.60 o 
   7  -8  16      352.12      311.23     97.42 o 
  -6  -7  16      129.72       46.84     53.22 o 
  -5  -7  16       34.27      -33.55     50.34 o 
  -4  -7  16      201.31      345.06     63.89 o 
  -3  -7  16     1349.47     1380.15    125.59 o 
  -2  -7  16     2803.09     3069.17     96.18 o 
  -1  -7  16      273.49      279.16     25.98 o 
   0  -7  16        5.48        6.58     25.49 o 
   1  -7  16      198.28      174.75     25.73 o 
   2  -7  16      939.27      943.76     47.81 o 
   3  -7  16     2321.93     2278.16     57.26 o 
   4  -7  16       34.66       -5.58     26.32 o 
   5  -7  16      295.21      199.93     63.37 o 
   6  -7  16      705.91      684.87    106.35 o 
   7  -7  16      587.34      503.51    103.20 o 
  -7  -6  16      982.27      951.78     89.90 o 
  -6  -6  16       45.63       16.02     44.13 o 
  -5  -6  16      776.70      711.89     78.14 o 
  -4  -6  16       40.15        2.44     46.20 o 
  -3  -6  16     1826.20     1824.88    101.24 o 
  -2  -6  16     3228.40     3299.16     97.12 o 
  -1  -6  16       58.59       78.01     36.04 o 
   0  -6  16     4728.57     4654.05     99.10 o 
   1  -6  16       96.46       77.25     17.80 o 
   2  -6  16      210.30      238.21     21.74 o 
   3  -6  16      336.60      381.00     26.67 o 
   4  -6  16      723.52      737.20     45.99 o 
   5  -6  16     1144.48     1241.32     83.28 o 
   6  -6  16       11.56       32.11     46.35 o 
   7  -6  16       20.16      -19.97     60.49 o 
   8  -6  16       81.21       72.06     74.64 o 
  -7  -5  16      144.31      160.95     58.07 o 
  -6  -5  16      605.14      588.85     73.83 o 
  -5  -5  16      659.03      640.28    103.18 o 
  -4  -5  16     1708.89     1650.49    135.80 o 
  -3  -5  16      501.10      511.29     94.44 o 
  -2  -5  16      140.83      103.05     15.29 o 
  -1  -5  16     2710.45     2545.58     59.63 o 
   0  -5  16      358.02      357.93     20.73 o 
   1  -5  16     3718.53     3381.46     58.32 o 
   2  -5  16      128.93      115.53     17.70 o 
   3  -5  16     1517.23     1479.94     37.86 o 
   4  -5  16       20.15       46.72     22.82 o 
   5  -5  16     4167.33     4079.55    137.59 o 
   6  -5  16      145.48      133.37     50.74 o 
   7  -5  16       58.11       73.52     68.19 o 
   8  -5  16      388.08      232.70     80.61 o 
  -8  -4  16      332.38      389.74     68.67 o 
  -7  -4  16      454.93      543.83     73.99 o 
  -6  -4  16       39.51       48.46     47.53 o 
  -5  -4  16      981.04      917.86     76.37 o 
  -4  -4  16      102.58       97.67     45.22 o 
  -3  -4  16       26.30       71.01     39.82 o 
  -2  -4  16      125.33       98.82     27.37 o 
  -1  -4  16      231.39      241.08     19.07 o 
   0  -4  16     4432.36     4496.79     68.59 o 
   1  -4  16      208.02      207.37     17.62 o 
   2  -4  16     2453.20     2345.73     47.41 o 
   3  -4  16      141.31      114.16     16.47 o 
   4  -4  16      317.97      312.44     26.58 o 
   5  -4  16      879.41      927.27     69.80 o 
   6  -4  16       45.58       41.71     43.75 o 
   7  -4  16     1477.05     1252.20    128.58 o 
   8  -4  16      229.05      197.48     78.61 o 
  -8  -3  16      709.56      804.43     79.93 o 
  -7  -3  16      123.29      213.98     56.71 o 
  -6  -3  16      585.33      530.82     66.08 o 
  -5  -3  16      488.12      597.47     65.42 o 
  -4  -3  16      209.64      161.02     46.24 o 
  -3  -3  16     1609.31     1534.60     63.90 o 
  -2  -3  16     2145.28     2091.43     63.52 o 
  -1  -3  16      196.88      195.91     18.87 o 
   0  -3  16       13.56       10.44     17.56 o 
   1  -3  16     3113.28     2981.85     58.41 o 
   2  -3  16       80.21       63.61     18.58 o 
   3  -3  16     2634.13     2421.48     45.11 o 
   4  -3  16       17.33       -6.08     17.57 o 
   5  -3  16     1357.65     1280.37     62.34 o 
   6  -3  16     1250.08     1296.57     80.83 o 
   7  -3  16      476.22      553.16     91.56 o 
   8  -3  16       52.50        3.97     66.36 o 
  -8  -2  16       78.32        5.42     98.68 o 
  -7  -2  16     1198.90     1156.43    150.46 o 
  -6  -2  16      410.40      295.90     53.71 o 
  -5  -2  16     1080.01      954.13     73.43 o 
  -4  -2  16       35.47      -38.92     31.75 o 
  -3  -2  16     1814.86     1891.17    114.00 o 
  -2  -2  16     3441.59     3265.67     74.87 o 
  -1  -2  16     2374.16     2442.77     43.24 o 
   0  -2  16      234.37      258.46     29.00 o 
   1  -2  16        2.55        8.06     13.18 o 
   2  -2  16      598.29      588.43     24.72 o 
   3  -2  16     2892.25     2830.54     60.90 o 
   4  -2  16      297.36      266.80     26.57 o 
   5  -2  16      283.61      312.69     38.33 o 
   6  -2  16      301.18      313.66     41.15 o 
   7  -2  16      365.49      315.38     77.11 o 
   8  -2  16      482.05      590.97     96.49 o 
  -8  -1  16      254.43      282.02     56.48 o 
  -7  -1  16        0.18       -3.82     25.55 o 
  -6  -1  16      139.43      127.72     40.97 o 
  -5  -1  16      886.31      895.02     42.45 o 
  -4  -1  16     3871.72     3654.18    107.49 o 
  -3  -1  16       29.85       24.13     18.28 o 
  -2  -1  16     1133.14     1047.03     24.65 o 
  -1  -1  16      425.01      378.36     16.85 o 
   0  -1  16     1355.00     1294.86     33.17 o 
   1  -1  16     2761.77     2696.02     47.44 o 
   2  -1  16       66.48       43.72     15.54 o 
   3  -1  16     2133.23     2097.79     51.85 o 
   4  -1  16        6.86      -10.52     23.60 o 
   5  -1  16      661.37      681.57     48.00 o 
   6  -1  16      521.11      504.24     47.06 o 
   7  -1  16      230.66      174.52     48.25 o 
   8  -1  16      251.81      227.05     82.75 o 
  -8   0  16      136.56      139.33     50.13 o 
  -7   0  16      136.46      119.50     26.28 o 
  -6   0  16       10.94       -0.27     21.22 o 
  -5   0  16     2417.15     2440.08     74.83 o 
  -4   0  16      170.41      143.40     40.16 o 
  -3   0  16       74.88       60.60     18.38 o 
  -2   0  16       31.18       22.11     14.79 o 
  -1   0  16      106.07      117.99     12.84 o 
   0   0  16     1764.83     1745.59     35.57 o 
   1   0  16      319.37      310.36     18.77 o 
   2   0  16     4349.17     4505.86     69.09 o 
   3   0  16     1247.11     1318.29     41.72 o 
   4   0  16      544.73      510.63     40.02 o 
   5   0  16       38.80      -10.47     29.59 o 
   6   0  16     2233.51     2134.46     81.37 o 
   7   0  16      161.84      223.02     55.53 o 
   8   0  16       27.64       79.88     50.87 o 
  -9   1  16     1255.88     1331.81    104.07 o 
  -8   1  16     1012.74     1059.83     97.71 o 
  -7   1  16     1324.40     1283.24     57.43 o 
  -6   1  16      452.78      432.25     36.72 o 
  -5   1  16      132.67       93.97     26.73 o 
  -4   1  16     1893.18     1827.37     86.86 o 
  -3   1  16       24.65        9.74     16.03 o 
  -2   1  16     3983.81     3826.84     94.86 o 
  -1   1  16      390.48      428.30     23.34 o 
   0   1  16       73.71       70.66     13.78 o 
   1   1  16      514.88      554.53     23.64 o 
   2   1  16     4058.74     4022.27     64.39 o 
   3   1  16      268.44      290.16     38.09 o 
   4   1  16      368.99      368.53     37.77 o 
   5   1  16      193.30      172.82     47.65 o 
   6   1  16        6.28        9.42     34.80 o 
   7   1  16      289.19      358.93     63.35 o 
   8   1  16      242.20      249.86     62.40 o 
  -9   2  16      157.90      177.08     40.69 o 
  -8   2  16      630.45      669.62     70.12 o 
  -7   2  16     1197.26     1249.80     56.66 o 
  -6   2  16      564.77      604.74     51.79 o 
  -5   2  16      584.32      593.55     40.47 o 
  -4   2  16       48.26       59.63     25.38 o 
  -3   2  16      535.47      518.53     31.25 o 
  -2   2  16      852.24      759.14     25.28 o 
  -1   2  16     2019.22     2036.88     41.00 o 
   0   2  16     2757.64     2741.04     48.54 o 
   1   2  16        1.81      -12.44     12.18 o 
   2   2  16      636.43      638.42     26.75 o 
   3   2  16     3198.11     3118.14     66.84 o 
   4   2  16     2408.34     2468.20    139.10 o 
   5   2  16     1551.72     1482.65     71.05 o 
   6   2  16      103.94      114.80     39.21 o 
   7   2  16      488.18      439.71     69.89 o 
   8   2  16      691.67      798.70     97.32 o 
  -9   3  16      523.24      535.19     86.34 o 
  -8   3  16        0.06       -4.27     45.05 o 
  -7   3  16      377.84      389.50     39.60 o 
  -6   3  16     1019.18     1062.90     52.94 o 
  -5   3  16      900.26      878.15     49.33 o 
  -4   3  16     1841.88     1818.12     65.30 o 
  -3   3  16       22.16       21.32     21.46 o 
  -2   3  16     3061.45     2997.59     52.90 o 
  -1   3  16     2734.55     2775.42     45.54 o 
   0   3  16     2060.40     2083.69     43.21 o 
   1   3  16       78.12       64.71     15.47 o 
   2   3  16     1127.26     1106.80     40.02 o 
   3   3  16     2127.11     2162.09     55.73 o 
   4   3  16        5.69       12.14     32.08 o 
   5   3  16     1401.03     1626.29     75.25 o 
   6   3  16       60.32       81.73     55.75 o 
   7   3  16       43.84       -0.43     53.52 o 
  -8   4  16      705.86      674.24     76.36 o 
  -7   4  16      268.65      333.87     61.47 o 
  -6   4  16      395.68      366.62     41.11 o 
  -5   4  16     1074.47     1105.05     54.21 o 
  -4   4  16       43.02      102.11     36.16 o 
  -3   4  16     2801.10     2609.96     97.97 o 
  -2   4  16       33.53       33.96     15.23 o 
  -1   4  16     2474.61     2477.23     45.82 o 
   0   4  16       52.83       57.10     13.92 o 
   1   4  16     1093.15     1054.61     34.31 o 
   2   4  16      470.86      547.34     35.21 o 
   3   4  16      163.37      152.79     24.80 o 
   4   4  16     2075.67     2082.83     92.13 o 
   5   4  16       86.71      129.36     40.69 o 
   6   4  16      530.93      607.06    114.84 o 
   7   4  16      202.49      230.92     69.31 o 
  -8   5  16      130.93      131.24     70.55 o 
  -7   5  16      363.07      359.82     82.43 o 
  -6   5  16      481.06      384.25     41.25 o 
  -5   5  16       14.17       36.70     32.95 o 
  -4   5  16     3144.74     3055.10     88.92 o 
  -3   5  16      159.45      174.81     27.06 o 
  -2   5  16     1913.19     1858.13     45.17 o 
  -1   5  16      513.55      508.50     25.24 o 
   0   5  16      566.55      593.90     24.45 o 
   1   5  16     2055.36     2042.15     47.12 o 
   2   5  16     1478.01     1485.46     40.01 o 
   3   5  16      948.79      955.90     80.40 o 
   4   5  16      238.03      206.67     43.62 o 
   5   5  16      943.83      852.06     64.67 o 
   6   5  16       81.04       56.60     56.57 o 
   7   5  16      304.13      357.13     75.43 o 
  -8   6  16      367.16      377.56     89.21 o 
  -7   6  16      606.83      699.12    105.16 o 
  -6   6  16       99.57       97.73     54.94 o 
  -5   6  16      627.43      554.36     47.71 o 
  -4   6  16       10.82        5.50     27.90 o 
  -3   6  16     1153.19     1249.25     50.61 o 
  -2   6  16       50.06       43.77     18.43 o 
  -1   6  16     1488.34     1541.08     41.85 o 
   0   6  16        4.16       25.59     18.34 o 
   1   6  16      437.15      400.44     27.52 o 
   2   6  16      438.99      499.12     40.98 o 
   3   6  16     1235.84     1116.63     53.05 o 
   4   6  16     1028.94     1008.86     66.32 o 
   5   6  16        2.10      -41.72     53.80 o 
   6   6  16      261.89      265.91     74.23 o 
  -8   7  16       65.69       10.42     74.04 o 
  -7   7  16      303.76      193.65     80.10 o 
  -6   7  16      272.83      294.74     84.58 o 
  -5   7  16     1331.90     1394.22     68.72 o 
  -4   7  16       79.81       31.49     31.00 o 
  -3   7  16      418.43      430.22     35.95 o 
  -2   7  16     1221.09     1232.15     41.49 o 
  -1   7  16       31.42       33.38     30.88 o 
   0   7  16     1672.81     1614.95     60.85 o 
   1   7  16      233.90      275.60     26.53 o 
   2   7  16      106.73      124.48     21.39 o 
   3   7  16      973.45      948.62     48.87 o 
   4   7  16      782.96      807.48     77.40 o 
   5   7  16       20.47      -20.45     57.71 o 
  -7   8  16       24.11       60.82     73.23 o 
  -6   8  16      325.56      311.95     91.81 o 
  -5   8  16      577.17      499.47     59.43 o 
  -4   8  16       67.85       68.99     35.87 o 
  -3   8  16      500.37      529.31     50.28 o 
  -2   8  16        0.02      -39.33     19.67 o 
  -1   8  16     1594.59     1556.51     58.25 o 
   0   8  16       71.14       45.31     42.79 o 
   1   8  16     2159.04     2159.74     65.16 o 
   2   8  16      202.72      164.07     23.45 o 
   3   8  16       29.31       -7.15     27.79 o 
   4   8  16      329.12      357.56    116.76 o 
   5   8  16      262.58      337.67     79.92 o 
  -7   9  16      297.84      252.76     94.45 o 
  -6   9  16       22.01       61.76     83.03 o 
  -5   9  16       21.68       66.61     76.33 o 
  -4   9  16      357.81      346.10     44.01 o 
  -3   9  16      531.76      526.05     41.92 o 
  -2   9  16      374.78      440.70     38.37 o 
  -1   9  16        1.46       -7.80     25.98 o 
   0   9  16     1209.15     1142.95     53.23 o 
   1   9  16      172.47      182.82     31.03 o 
   2   9  16      861.92      932.51     44.25 o 
   3   9  16      296.95      369.31     41.19 o 
   4   9  16      401.96      322.47     82.19 o 
  -6  10  16      401.01      293.62    102.25 o 
  -5  10  16        3.80      -54.82     69.91 o 
  -4  10  16      116.78      173.56     39.11 o 
  -3  10  16      608.04      618.86     66.90 o 
  -2  10  16      243.44      243.90     36.14 o 
  -1  10  16      393.76      409.63     39.88 o 
   0  10  16        2.63       14.52     38.74 o 
   1  10  16      214.65      238.15     34.13 o 
   2  10  16       64.24       61.82     40.66 o 
   3  10  16      784.48      773.48     67.38 o 
  -5  11  16      320.53      244.56    104.97 o 
  -4  11  16      358.68      470.47     67.94 o 
  -3  11  16        5.85      -13.65     58.20 o 
  -2  11  16     1324.27     1416.22     95.80 o 
  -1  11  16      234.87      237.54     37.94 o 
   0  11  16      336.18      314.52     38.30 o 
   1  11  16        1.28      -50.56     33.13 o 
  -2  12  16      504.36      425.90     77.21 o 
   0 -12  17      101.71      110.20     38.37 o 
   1 -12  17      992.40     1041.12     64.74 o 
   2 -12  17       58.27       10.11     39.46 o 
   3 -12  17       81.36       67.87     38.53 o 
  -2 -11  17       55.12        7.84     75.64 o 
  -1 -11  17       46.09       45.80     29.42 o 
   0 -11  17     1726.52     1852.32     76.47 o 
   1 -11  17      377.71      377.44     45.81 o 
   2 -11  17      954.96     1028.19     61.32 o 
   3 -11  17       26.07      111.27     36.33 o 
   4 -11  17        8.83      -72.79     45.66 o 
  -4 -10  17      106.42      165.89     69.35 o 
  -3 -10  17      581.41      462.84     60.85 o 
  -2 -10  17      391.70      406.13     56.31 o 
  -1 -10  17       26.11      -28.01     48.64 o 
   0 -10  17       40.87      -12.51     27.94 o 
   1 -10  17      604.26      579.87     47.89 o 
   2 -10  17      335.92      307.05     41.18 o 
   3 -10  17      341.16      403.05     41.72 o 
   4 -10  17        2.52        7.89     38.30 o 
   5 -10  17      141.72      145.41     62.70 o 
   6 -10  17      413.90      411.52    109.94 o 
  -5  -9  17      176.08      234.23     97.66 o 
  -4  -9  17       38.38        0.02     55.84 o 
  -3  -9  17       88.38      -24.26     52.55 o 
  -2  -9  17     1745.23     1837.11     86.43 o 
  -1  -9  17       46.13       38.29     29.89 o 
   0  -9  17     1037.01      987.62     62.47 o 
   1  -9  17       72.75       81.58     46.44 o 
   2  -9  17     1144.52     1137.55     60.46 o 
   3  -9  17      841.40      899.13     45.74 o 
   4  -9  17      349.32      377.21     47.47 o 
   5  -9  17      313.16      238.69     89.73 o 
   6  -9  17       27.41      113.15     82.75 o 
  -5  -8  17      254.09      301.11     74.20 o 
  -4  -8  17      881.45      875.51     98.64 o 
  -3  -8  17      336.10      410.90     70.26 o 
  -2  -8  17      550.82      521.86     53.28 o 
  -1  -8  17     1896.23     2077.99     92.52 o 
   0  -8  17        2.99       63.38     35.87 o 
   1  -8  17      285.60      296.88     36.42 o 
   2  -8  17      121.65      150.50     31.79 o 
   3  -8  17      996.64      966.48     43.05 o 
   4  -8  17      583.81      620.13     46.61 o 
   5  -8  17      895.89      820.89     76.45 o 
   6  -8  17      323.37      299.51     96.55 o 
   7  -8  17      292.08      290.22     99.45 o 
  -6  -7  17        4.58       85.72     59.66 o 
  -5  -7  17     1392.63     1382.18    169.05 o 
  -4  -7  17      384.52      456.42     85.80 o 
  -3  -7  17     1453.90     1571.15    103.19 o 
  -2  -7  17       24.26       11.37     34.96 o 
  -1  -7  17       87.74       98.19     22.63 o 
   0  -7  17       71.01       79.09     22.87 o 
   1  -7  17      965.36      928.31     43.74 o 
   2  -7  17     1703.23     1565.48     46.73 o 
   3  -7  17      322.23      290.32     33.57 o 
   4  -7  17       13.86      -33.18     25.96 o 
   5  -7  17      496.75      422.37     61.44 o 
   6  -7  17      382.96      294.14     91.40 o 
   7  -7  17      400.42      312.44     91.50 o 
  -7  -6  17       23.96       10.44     55.70 o 
  -6  -6  17      363.97      395.39     71.81 o 
  -5  -6  17       83.37       -1.15     51.14 o 
  -4  -6  17      993.58     1080.61    110.16 o 
  -3  -6  17     1245.92     1151.53     86.70 o 
  -2  -6  17      930.63      948.21    100.30 o 
  -1  -6  17      956.28      941.79     50.92 o 
   0  -6  17        3.54      -15.18     18.16 o 
   1  -6  17     2902.63     2850.62     75.96 o 
   2  -6  17      941.28      864.18     37.06 o 
   3  -6  17      546.70      542.76     31.24 o 
   4  -6  17       12.90        6.77     25.68 o 
   5  -6  17      755.28      774.11     69.59 o 
   6  -6  17       22.61       98.44     72.16 o 
   7  -6  17      103.31       12.08     69.46 o 
   8  -6  17       14.29       99.28     80.79 o 
  -7  -5  17      842.64      807.51    165.31 o 
  -6  -5  17        0.37      -13.21     47.02 o 
  -5  -5  17      388.65      350.14     71.91 o 
  -4  -5  17       73.41       85.33     48.32 o 
  -3  -5  17     2082.88     2005.97    105.50 o 
  -2  -5  17     1479.22     1278.93     60.49 o 
  -1  -5  17       36.28       63.77     18.21 o 
   0  -5  17      115.49      191.17     36.91 o 
   1  -5  17      450.40      478.76     38.61 o 
   2  -5  17     3129.12     3041.82     81.59 o 
   3  -5  17      254.13      266.79     29.63 o 
   4  -5  17     3431.75     3438.52     82.37 o 
   5  -5  17     1657.37     1725.11    113.51 o 
   6  -5  17        8.30       11.05     46.15 o 
   7  -5  17     1527.52     1590.46    145.96 o 
   8  -5  17       10.16       82.86     71.10 o 
  -7  -4  17       18.90       52.18     49.99 o 
  -6  -4  17     1496.68     1417.29     97.53 o 
  -5  -4  17      102.97       75.69     61.85 o 
  -4  -4  17     1523.82     1485.26     94.86 o 
  -3  -4  17      556.94      603.51    118.06 o 
  -2  -4  17     1298.18     1271.35     62.82 o 
  -1  -4  17     3413.44     3378.92     63.82 o 
   0  -4  17      724.94      678.28     25.70 o 
   1  -4  17      706.84      724.12     26.93 o 
   2  -4  17        1.95       -7.02     18.36 o 
   3  -4  17     3036.66     2836.74     52.61 o 
   4  -4  17      470.42      443.93     29.75 o 
   5  -4  17      379.84      482.42     59.02 o 
   6  -4  17      846.74      807.39     71.48 o 
   7  -4  17      296.36      160.41     73.02 o 
   8  -4  17     1214.87     1410.87    139.71 o 
  -8  -3  17      605.98      603.50     72.77 o 
  -7  -3  17      396.72      479.03     67.70 o 
  -6  -3  17      162.90       86.89     50.01 o 
  -5  -3  17     4371.69     4280.81    155.37 o 
  -4  -3  17     3012.41     2980.82    125.25 o 
  -3  -3  17     1326.77     1451.78    124.30 o 
  -2  -3  17       61.26       22.72      9.70 o 
  -1  -3  17      500.62      471.64     24.32 o 
   0  -3  17     4770.49     4784.02     75.69 o 
   1  -3  17       50.63       55.01     14.39 o 
   2  -3  17      763.95      762.85     29.05 o 
   3  -3  17      152.00      185.89     20.73 o 
   4  -3  17     2369.94     2382.82     58.04 o 
   5  -3  17      221.36      223.29     39.72 o 
   6  -3  17     3124.76     3063.72    159.08 o 
   7  -3  17      179.27      164.32     72.35 o 
   8  -3  17      365.26      262.84     85.36 o 
  -8  -2  17      240.24      164.66     55.89 o 
  -7  -2  17       62.04      130.45     77.53 o 
  -6  -2  17      144.47      137.97     47.24 o 
  -5  -2  17      515.57      467.17     59.92 o 
  -4  -2  17     3642.18     3544.98    135.10 o 
  -3  -2  17       95.74       51.54     37.14 o 
  -2  -2  17     1201.44     1113.01     38.15 o 
  -1  -2  17       17.73        7.12     12.32 o 
   0  -2  17      373.65      336.65     32.75 o 
   1  -2  17     5695.87     5249.72     74.11 o 
   2  -2  17       20.01       24.03     14.69 o 
   3  -2  17      887.63      963.00     37.54 o 
   4  -2  17     2554.52     2381.09     66.07 o 
   5  -2  17     1175.56     1222.14     77.63 o 
   6  -2  17     1110.87     1056.96     72.09 o 
   7  -2  17      434.60      619.45     98.95 o 
   8  -2  17      556.30      445.41     92.11 o 
  -8  -1  17      425.46      496.27     68.29 o 
  -7  -1  17      827.36      829.49     77.19 o 
  -6  -1  17      103.69      107.33     46.81 o 
  -5  -1  17      138.11      118.68     35.68 o 
  -4  -1  17       23.16        9.59     29.87 o 
  -3  -1  17      240.98      211.39     28.34 o 
  -2  -1  17      839.71      746.49     28.19 o 
  -1  -1  17     1058.60     1114.79     36.36 o 
   0  -1  17      193.27      269.13     24.38 o 
   1  -1  17      510.88      506.54     22.88 o 
   2  -1  17     3325.48     3334.34     57.76 o 
   3  -1  17      329.33      374.34     26.48 o 
   4  -1  17     6024.17     5837.15    123.84 o 
   5  -1  17       40.21       46.33     34.00 o 
   6  -1  17      646.12      566.02     69.08 o 
   7  -1  17      195.54      242.75     63.89 o 
   8  -1  17      175.48      129.01     76.72 o 
  -8   0  17       28.36      125.53     51.34 o 
  -7   0  17       26.17       11.34     38.36 o 
  -6   0  17     3340.64     3315.63     82.83 o 
  -5   0  17     1498.00     1378.68     57.89 o 
  -4   0  17     2567.77     2476.35     75.92 o 
  -3   0  17       88.93       77.69     25.09 o 
  -2   0  17     3875.90     3651.87    115.38 o 
  -1   0  17      462.72      492.64     25.86 o 
   0   0  17      951.95      929.57     29.03 o 
   1   0  17     1473.00     1422.32     40.22 o 
   2   0  17      303.11      281.33     20.26 o 
   3   0  17     7978.69     7940.95    124.50 o 
   4   0  17        0.66        9.54     31.64 o 
   5   0  17      633.13      638.26     50.61 o 
   6   0  17       15.73      -28.04     33.31 o 
   7   0  17       16.76       46.47     51.18 o 
   8   0  17      526.42      527.82     74.55 o 
  -8   1  17      957.04      967.40     64.20 o 
  -7   1  17        2.19       95.90     29.22 o 
  -6   1  17       56.48      105.04     29.01 o 
  -5   1  17      907.11      958.49     50.06 o 
  -4   1  17      427.44      385.41     35.81 o 
  -3   1  17     1751.25     1704.23     53.29 o 
  -2   1  17     1260.11     1242.05     37.84 o 
  -1   1  17     1390.85     1428.72     34.64 o 
   0   1  17      425.16      457.61     21.94 o 
   1   1  17     1497.45     1495.49     36.65 o 
   2   1  17        5.11       13.23     13.73 o 
   3   1  17       38.41       52.72     19.05 o 
   4   1  17     1006.96      939.56     50.79 o 
   5   1  17        6.51       17.25     33.23 o 
   6   1  17      202.32      212.95     43.37 o 
   7   1  17        1.80      -38.83     48.80 o 
   8   1  17       58.20      -15.11     52.53 o 
  -8   2  17      632.90      678.48     73.92 o 
  -7   2  17      102.69      113.28     31.29 o 
  -6   2  17       81.52       72.78     30.89 o 
  -5   2  17      439.67      467.00     47.15 o 
  -4   2  17     4441.00     4167.07    104.96 o 
  -3   2  17       12.88       13.43     23.54 o 
  -2   2  17      173.74      185.32     16.30 o 
  -1   2  17      679.84      728.79     26.52 o 
   0   2  17     1716.97     1649.22     38.59 o 
   1   2  17     3825.67     3856.95     61.59 o 
   2   2  17     2291.56     2374.92     48.67 o 
   3   2  17      282.40      325.02     27.19 o 
   4   2  17      434.04      393.12     44.64 o 
   5   2  17      787.41      787.09     56.05 o 
   6   2  17      396.06      331.09     63.55 o 
   7   2  17      504.16      386.08    115.26 o 
  -8   3  17      154.99      162.92     56.55 o 
  -7   3  17      138.37      187.72     57.36 o 
  -6   3  17       37.15       29.53     29.80 o 
  -5   3  17       54.51       16.61     35.49 o 
  -4   3  17       49.49       11.68     41.99 o 
  -3   3  17     6274.41     6101.70    139.60 o 
  -2   3  17       80.75       70.69     15.88 o 
  -1   3  17      623.08      555.67     23.63 o 
   0   3  17      556.99      538.29     24.53 o 
   1   3  17     2858.56     2963.80     73.25 o 
   2   3  17     4093.54     4289.78     70.07 o 
   3   3  17      337.90      365.77     48.37 o 
   4   3  17     1390.70     1519.67     92.25 o 
   5   3  17      751.77      673.05     54.95 o 
   6   3  17      207.05      129.45     55.48 o 
   7   3  17       27.50      153.07    106.85 o 
  -8   4  17        5.03       58.70     54.00 o 
  -7   4  17      180.55      227.27     61.36 o 
  -6   4  17      541.05      561.21     44.93 o 
  -5   4  17      206.05      185.91     34.14 o 
  -4   4  17       36.77       30.38     27.59 o 
  -3   4  17       60.14       39.16     23.96 o 
  -2   4  17     1795.89     1803.82     42.26 o 
  -1   4  17      685.43      680.43     27.82 o 
   0   4  17      571.09      566.42     25.78 o 
   1   4  17      974.87      928.87     33.29 o 
   2   4  17      406.93      446.03     27.19 o 
   3   4  17     5163.49     4992.22    102.49 o 
   4   4  17       90.79       69.48     39.46 o 
   5   4  17     1046.03     1032.49     66.78 o 
   6   4  17       39.94       -2.64     53.76 o 
   7   4  17      550.72      490.47     81.27 o 
  -8   5  17       33.96       19.84     66.19 o 
  -7   5  17        1.13       23.13     54.45 o 
  -6   5  17      107.87      120.41     35.11 o 
  -5   5  17      289.04      369.43     44.32 o 
  -4   5  17      812.17      757.29     66.57 o 
  -3   5  17      806.89      800.97     50.93 o 
  -2   5  17       17.67       20.20     16.43 o 
  -1   5  17     2765.81     2640.12     93.68 o 
   0   5  17      114.11       99.63     16.41 o 
   1   5  17      839.00      831.32     32.54 o 
   2   5  17      746.79      703.18     32.29 o 
   3   5  17       27.51       -9.82     22.53 o 
   4   5  17     3000.33     2804.97    169.04 o 
   5   5  17        1.20       27.98     55.48 o 
   6   5  17       69.76      183.91     67.27 o 
  -8   6  17        9.19       51.94     69.98 o 
  -7   6  17      360.18      185.10     75.25 o 
  -6   6  17       60.39       75.64     52.54 o 
  -5   6  17      558.71      592.44     48.30 o 
  -4   6  17     1754.87     1852.60     74.10 o 
  -3   6  17     2068.75     2057.64     64.01 o 
  -2   6  17      130.51      133.58     20.82 o 
  -1   6  17       44.76       45.35     17.86 o 
   0   6  17     1345.79     1345.00     51.42 o 
   1   6  17      687.27      668.68     32.90 o 
   2   6  17     1179.33     1194.65     46.03 o 
   3   6  17       36.16      -10.20     24.11 o 
   4   6  17      591.18      624.74     61.01 o 
   5   6  17      400.49      529.61     82.30 o 
   6   6  17       12.23       67.84     63.74 o 
  -7   7  17       20.29       22.23     72.81 o 
  -6   7  17      351.02      420.46     94.76 o 
  -5   7  17       50.78       -2.05     34.16 o 
  -4   7  17        8.22      -31.51     32.33 o 
  -3   7  17     1837.05     1755.84     60.90 o 
  -2   7  17      110.89       98.66     21.94 o 
  -1   7  17     2260.87     2224.93     57.70 o 
   0   7  17       40.51       54.41     24.23 o 
   1   7  17       18.71        4.24     22.95 o 
   2   7  17      564.04      589.88     31.50 o 
   3   7  17      899.70      903.10     49.59 o 
   4   7  17       62.64      -25.36    101.93 o 
   5   7  17        3.41      -46.82     58.48 o 
  -7   8  17      253.50      256.76     88.02 o 
  -6   8  17      288.85      370.24     97.26 o 
  -5   8  17      495.20      419.63    100.56 o 
  -4   8  17       43.12       22.71     28.60 o 
  -3   8  17      116.29      115.32     31.90 o 
  -2   8  17     1298.58     1219.73     43.86 o 
  -1   8  17       28.13       20.45     26.86 o 
   0   8  17      549.89      508.46     38.50 o 
   1   8  17       21.66       50.91     25.12 o 
   2   8  17      335.13      313.16     29.58 o 
   3   8  17       93.77      119.74     39.52 o 
   4   8  17      521.60      536.53    119.62 o 
  -6   9  17      805.39      739.52    122.77 o 
  -5   9  17       76.17       65.69     78.35 o 
  -4   9  17      221.28      292.83     42.08 o 
  -3   9  17        3.41      -49.98     37.34 o 
  -2   9  17      131.07      207.66     34.07 o 
  -1   9  17     1023.91     1130.64     54.06 o 
   0   9  17        0.05      -38.82     27.65 o 
   1   9  17      263.70      232.21     32.56 o 
   2   9  17        1.41       -7.44     22.28 o 
   3   9  17      493.21      469.31     51.07 o 
   4   9  17       81.17      -21.59     65.50 o 
  -5  10  17     1111.52     1141.19    152.45 o 
  -4  10  17      543.31      639.56     71.24 o 
  -3  10  17      613.32      627.67     83.16 o 
  -2  10  17       29.84       57.52     41.99 o 
  -1  10  17       13.54      -12.08     30.63 o 
   0  10  17     1184.65     1234.84     61.36 o 
   1  10  17       97.84       81.14     30.63 o 
   2  10  17      184.95      225.87     52.47 o 
  -4  11  17      361.80      486.47     69.93 o 
  -3  11  17      827.80      786.40     92.65 o 
  -2  11  17      373.48      395.65     47.94 o 
  -1  11  17      109.32      118.18     35.26 o 
   0  11  17        0.11      -12.60     29.58 o 
   1  11  17      347.00      244.36     36.44 o 
   1 -12  18       28.68       18.36     37.52 o 
  -2 -11  18      174.39      175.48     85.80 o 
  -1 -11  18     1297.46     1369.87     61.80 o 
   0 -11  18       12.59      -37.78     30.69 o 
   1 -11  18      343.97      395.27     46.50 o 
   2 -11  18       12.09      -11.58     36.74 o 
   3 -11  18     1202.01     1202.90     65.49 o 
   4 -11  18      221.95      261.40     61.70 o 
  -3 -10  18       26.91       42.44     48.02 o 
  -2 -10  18        3.15       19.06     50.29 o 
  -1 -10  18       23.75       30.96     28.30 o 
   0 -10  18     1507.66     1575.30     81.10 o 
   1 -10  18       98.74      107.35     40.76 o 
   2 -10  18       36.63       39.85     32.98 o 
   3 -10  18        0.67      -15.04     30.99 o 
   4 -10  18      504.37      522.15     59.35 o 
   5 -10  18     1784.42     1960.83     97.56 o 
  -4  -9  18      115.29      109.52     76.62 o 
  -3  -9  18     1447.75     1598.95     87.13 o 
  -2  -9  18      235.65      282.17     73.42 o 
  -1  -9  18        9.23       50.02     27.50 o 
   0  -9  18        4.75        3.95     31.44 o 
   1  -9  18     2352.55     2159.29     88.12 o 
   2  -9  18       78.46       87.77     31.50 o 
   3  -9  18      221.46      261.83     37.24 o 
   4  -9  18       39.99      -16.91     30.40 o 
   5  -9  18      462.09      389.86    103.50 o 
   6  -9  18     1091.38     1160.34    145.23 o 
  -5  -8  18      433.68      344.49     73.62 o 
  -4  -8  18      260.09      344.30     71.49 o 
  -3  -8  18      171.66      311.63     66.08 o 
  -2  -8  18     1395.63     1438.11     77.63 o 
  -1  -8  18       35.00        4.53     33.62 o 
   0  -8  18       37.11       58.21     25.06 o 
   1  -8  18      105.26       83.63     29.47 o 
   2  -8  18     3228.94     3103.54    116.61 o 
   3  -8  18      725.56      727.29     37.90 o 
   4  -8  18      737.08      683.27     53.52 o 
   5  -8  18        0.61        4.09     50.21 o 
   6  -8  18      110.05       30.58     77.42 o 
   7  -8  18      449.97      354.51    103.58 o 
  -6  -7  18     1181.03     1178.41    103.68 o 
  -5  -7  18      312.49      391.62     73.21 o 
  -4  -7  18     1270.11     1302.20    182.33 o 
  -3  -7  18        4.50      -39.97     78.78 o 
  -2  -7  18      763.86      816.65     59.32 o 
  -1  -7  18     1040.24     1024.22     56.12 o 
   0  -7  18      205.00      191.17     31.18 o 
   1  -7  18       58.98       47.48     23.58 o 
   2  -7  18       55.17       33.66     23.61 o 
   3  -7  18     1497.34     1510.05     49.60 o 
   4  -7  18     1448.21     1498.02     64.34 o 
   5  -7  18      182.30      138.15     56.59 o 
   6  -7  18       17.05       71.70     74.03 o 
   7  -7  18       10.74       55.08     76.40 o 
  -6  -6  18      143.26      279.98     65.38 o 
  -5  -6  18     1435.08     1484.71    106.40 o 
  -4  -6  18     1681.92     1735.03    109.53 o 
  -3  -6  18       13.32        6.60     43.96 o 
  -2  -6  18      130.12      157.44     38.48 o 
  -1  -6  18     2273.40     2323.68     64.50 o 
   0  -6  18     3649.49     3866.07    190.88 o 
   1  -6  18      661.14      578.35     36.44 o 
   2  -6  18      326.22      323.86     24.49 o 
   3  -6  18     1701.47     1566.18     46.09 o 
   4  -6  18     2028.28     2085.65     72.12 o 
   5  -6  18      502.32      405.39     61.36 o 
   6  -6  18       74.14       23.52     64.80 o 
   7  -6  18       20.61      121.22     78.14 o 
  -7  -5  18        1.70       -9.44     86.13 o 
  -6  -5  18       25.82       52.91     54.81 o 
  -5  -5  18      295.26      320.89     59.89 o 
  -4  -5  18     4248.74     4270.18    163.94 o 
  -3  -5  18      612.12      638.54     68.37 o 
  -2  -5  18      255.06      231.08     17.90 o 
  -1  -5  18        6.69      -16.83     17.08 o 
   0  -5  18      311.07      311.55     27.12 o 
   1  -5  18     5206.40     5084.30     89.26 o 
   2  -5  18       79.03      101.24     19.14 o 
   3  -5  18       70.75       59.52     17.52 o 
   4  -5  18       25.73        0.78     23.21 o 
   5  -5  18      161.26      114.75     48.58 o 
   6  -5  18     3648.38     3644.03    212.67 o 
   7  -5  18        6.82      -14.53     62.47 o 
  -7  -4  18      283.50      371.36     66.07 o 
  -6  -4  18        1.26      -22.15     50.12 o 
  -5  -4  18      329.56      368.02     64.03 o 
  -4  -4  18      202.29      219.36     66.49 o 
  -3  -4  18      216.48      272.30     40.10 o 
  -2  -4  18     3406.66     3353.40     96.60 o 
  -1  -4  18      663.65      652.28     32.92 o 
   0  -4  18      366.22      382.43     24.49 o 
   1  -4  18       68.10       31.87     19.21 o 
   2  -4  18     3628.71     3405.25     67.56 o 
   3  -4  18      630.46      628.96     31.81 o 
   4  -4  18        6.17      -10.30     18.58 o 
   5  -4  18      281.36      288.75     55.81 o 
   6  -4  18     2182.85     2082.61    105.79 o 
   7  -4  18      420.62      465.85     98.57 o 
   8  -4  18       33.43       90.40     78.05 o 
  -7  -3  18       21.30       -2.82     48.74 o 
  -6  -3  18      222.58      191.53     57.11 o 
  -5  -3  18      828.14      774.03     73.68 o 
  -4  -3  18        9.54       -5.31     39.95 o 
  -3  -3  18      183.21      196.05     35.93 o 
  -2  -3  18     3015.74     2916.72    135.21 o 
  -1  -3  18     2251.24     2237.49     83.75 o 
   0  -3  18      451.20      464.75     32.17 o 
   1  -3  18       79.13       85.53     16.07 o 
   2  -3  18      302.29      302.67     23.20 o 
   3  -3  18     8545.14     8341.87    120.76 o 
   4  -3  18      768.21      788.97     37.35 o 
   5  -3  18      530.24      578.49     76.38 o 
   6  -3  18       61.00       -1.10     45.90 o 
   7  -3  18      251.29      328.36     83.15 o 
   8  -3  18      782.39      769.40    113.35 o 
  -8  -2  18       78.12       11.54     62.08 o 
  -7  -2  18       11.16       18.87     43.48 o 
  -6  -2  18      878.41      877.14     76.94 o 
  -5  -2  18      220.32      152.52     50.63 o 
  -4  -2  18      927.50      831.14     72.20 o 
  -3  -2  18      197.62      130.78     36.31 o 
  -2  -2  18     1308.48     1230.71     76.92 o 
  -1  -2  18     2390.04     2208.82     49.69 o 
   0  -2  18     1930.81     2056.36     42.48 o 
   1  -2  18      265.61      306.24     20.22 o 
   2  -2  18      930.19      909.35     32.44 o 
   3  -2  18      951.90      915.18     30.36 o 
   4  -2  18     1836.51     1803.86     52.13 o 
   5  -2  18     1086.82      986.79     88.89 o 
   6  -2  18      756.94      717.32     56.54 o 
   7  -2  18      116.91      156.70     74.54 o 
   8  -2  18       32.24      -48.43     64.14 o 
  -8  -1  18      319.13      227.44     80.08 o 
  -7  -1  18      497.38      545.80    140.95 o 
  -6  -1  18      103.17      101.42     48.48 o 
  -5  -1  18      226.15      224.38     41.39 o 
  -4  -1  18     7447.98     7261.38    173.01 o 
  -3  -1  18      579.54      587.46     40.51 o 
  -2  -1  18     1356.95     1230.60     31.47 o 
  -1  -1  18      379.63      316.11     18.35 o 
   0  -1  18      935.24      894.78     41.86 o 
   1  -1  18     4223.72     4097.09     60.84 o 
   2  -1  18     1196.30     1143.50     35.01 o 
   3  -1  18      104.87       87.56     20.58 o 
   4  -1  18     1702.30     1671.86     55.02 o 
   5  -1  18     2055.41     1982.49     79.42 o 
   6  -1  18      219.62      254.82     42.97 o 
   7  -1  18      168.72      119.85     57.97 o 
   8  -1  18        9.91       26.26     69.44 o 
  -8   0  18     1122.87     1158.53    122.51 o 
  -7   0  18     1011.67     1165.48     70.03 o 
  -6   0  18      251.88      280.52     32.61 o 
  -5   0  18        0.83       -4.86     25.57 o 
  -4   0  18      472.77      451.81     59.22 o 
  -3   0  18     6619.20     6897.24    131.05 o 
  -2   0  18      863.91      832.14     37.62 o 
  -1   0  18     3352.66     3236.28     60.74 o 
   0   0  18      768.36      754.20     31.82 o 
   1   0  18      230.15      214.88     17.95 o 
   2   0  18      122.25      125.72     17.75 o 
   3   0  18     1035.26     1083.29     43.50 o 
   4   0  18       88.81       27.98     30.68 o 
   5   0  18        3.00       50.72     36.17 o 
   6   0  18      487.57      590.56     53.25 o 
   7   0  18      409.73      513.16     72.06 o 
   8   0  18      144.06       80.69     77.18 o 
  -8   1  18        5.95      -41.68     42.85 o 
  -7   1  18      331.70      363.77     97.27 o 
  -6   1  18     2791.66     2948.91     89.32 o 
  -5   1  18        7.24       27.19     27.24 o 
  -4   1  18      687.29      680.29     59.68 o 
  -3   1  18      879.87      892.48     41.34 o 
  -2   1  18     3870.98     3619.24     81.63 o 
  -1   1  18     2008.31     2129.78     45.71 o 
   0   1  18      654.72      704.94     26.72 o 
   1   1  18      114.61      115.23     17.22 o 
   2   1  18       25.23       16.31     22.79 o 
   3   1  18      788.59      791.08     36.32 o 
   4   1  18       21.57       41.77     33.65 o 
   5   1  18        4.23      -37.31     33.72 o 
   6   1  18       91.85      148.63     53.02 o 
   7   1  18      445.86      391.50     68.99 o 
  -8   2  18       70.20      124.26     54.76 o 
  -7   2  18      962.89      708.88     73.70 o 
  -6   2  18      128.59      160.89     34.45 o 
  -5   2  18     1461.56     1489.15     63.68 o 
  -4   2  18       58.23       65.22     29.62 o 
  -3   2  18        3.22      -18.74     21.22 o 
  -2   2  18      639.72      637.43     30.52 o 
  -1   2  18     3708.90     3554.48     67.86 o 
   0   2  18     5558.93     5547.08     79.13 o 
   1   2  18     2121.38     2113.95     47.22 o 
   2   2  18       42.19       38.18     16.47 o 
   3   2  18     1013.31     1016.50     40.80 o 
   4   2  18     2171.69     2050.86     81.32 o 
   5   2  18       58.75       33.84     37.12 o 
   6   2  18      169.56      130.64     55.95 o 
   7   2  18       16.96       15.90     54.85 o 
  -8   3  18       49.27       88.71     54.42 o 
  -7   3  18      272.81      309.13     73.55 o 
  -6   3  18      289.01      258.91     37.54 o 
  -5   3  18       95.30       87.48     29.67 o 
  -4   3  18      854.75      859.11     52.13 o 
  -3   3  18        0.25      -25.66     22.32 o 
  -2   3  18       52.89       58.65     15.92 o 
  -1   3  18      262.88      274.62     34.55 o 
   0   3  18     4430.18     4448.98     69.56 o 
   1   3  18     1904.66     1862.21     45.11 o 
   2   3  18      495.05      502.59     26.24 o 
   3   3  18       25.86       14.36     22.43 o 
   4   3  18      958.28     1025.35     63.57 o 
   5   3  18     1992.31     1990.08     86.92 o 
   6   3  18       22.27      -39.68     49.13 o 
   7   3  18      359.33      310.26     73.25 o 
  -8   4  18      724.04      882.25    121.11 o 
  -7   4  18      196.29      236.87     79.86 o 
  -6   4  18      367.10      277.95     40.02 o 
  -5   4  18      242.58      238.57     36.03 o 
  -4   4  18        3.77      -30.52     58.17 o 
  -3   4  18     1394.90     1461.72     53.92 o 
  -2   4  18      254.76      258.33     22.18 o 
  -1   4  18       50.67       22.16     16.40 o 
   0   4  18       64.61       77.93     17.56 o 
   1   4  18     1633.49     1588.55     42.69 o 
   2   4  18     2588.72     2377.14     53.93 o 
   3   4  18      217.10      178.88     28.85 o 
   4   4  18      120.17      137.88     43.20 o 
   5   4  18        1.79       -0.63     39.43 o 
   6   4  18     1490.93     1497.60    112.71 o 
   7   4  18      268.58      249.17     72.75 o 
  -8   5  18       53.48       36.35     68.51 o 
  -7   5  18      873.70     1090.12     92.35 o 
  -6   5  18      800.66      850.28     90.77 o 
  -5   5  18      172.62      210.96     38.47 o 
  -4   5  18        4.74      -17.25     29.79 o 
  -3   5  18      233.56      186.20     40.60 o 
  -2   5  18     2369.54     2422.05     54.04 o 
  -1   5  18      256.93      255.54     22.14 o 
   0   5  18      130.38      142.67     22.76 o 
   1   5  18       93.65      109.16     22.31 o 
   2   5  18      289.60      337.25     26.12 o 
   3   5  18       39.82       46.49     26.61 o 
   4   5  18      364.92      384.90     52.14 o 
   5   5  18       41.62       45.44     55.23 o 
   6   5  18      138.23       96.45     65.39 o 
  -7   6  18       23.79      -18.94     66.36 o 
  -6   6  18     1262.12     1376.88     97.89 o 
  -5   6  18     1374.77     1458.86     87.14 o 
  -4   6  18      298.04      268.09     39.54 o 
  -3   6  18      143.19      139.52     30.19 o 
  -2   6  18     1368.67     1273.40     41.62 o 
  -1   6  18     3020.55     2939.55     62.67 o 
   0   6  18       50.91       43.42     26.15 o 
   1   6  18     1478.37     1346.06     50.05 o 
   2   6  18      127.48       86.34     28.63 o 
   3   6  18      149.63      146.85     30.86 o 
   4   6  18      499.88      469.26     58.79 o 
   5   6  18      207.26      126.31     74.14 o 
   6   6  18        8.88       12.31     61.93 o 
  -7   7  18       24.92      -11.35     68.51 o 
  -6   7  18      235.09      288.19     91.58 o 
  -5   7  18      867.71      875.53     93.05 o 
  -4   7  18     1121.61     1085.92     62.95 o 
  -3   7  18       43.22        5.07     28.58 o 
  -2   7  18        2.75       19.37     19.99 o 
  -1   7  18       16.67        9.51     24.55 o 
   0   7  18     1978.33     1941.91     62.66 o 
   1   7  18      119.69      108.27     27.31 o 
   2   7  18     1017.03      956.80     39.26 o 
   3   7  18       49.55       43.94     30.41 o 
   4   7  18       93.10      135.14     65.81 o 
   5   7  18      797.26     1069.39    107.37 o 
  -7   8  18      135.48       82.76     81.22 o 
  -6   8  18      135.84       94.44     80.11 o 
  -5   8  18      792.70      621.15    116.05 o 
  -4   8  18     1003.72     1127.42     54.41 o 
  -3   8  18     1271.96     1402.79     60.63 o 
  -2   8  18       34.41       19.59     22.48 o 
  -1   8  18      195.89      152.04     31.68 o 
   0   8  18       29.76       35.19     26.04 o 
   1   8  18     3474.59     3137.70     82.15 o 
   2   8  18      435.88      421.51     33.43 o 
   3   8  18      382.31      404.33     41.69 o 
   4   8  18       22.74      -23.22     81.81 o 
  -6   9  18      148.96      206.22     96.19 o 
  -5   9  18       35.80      -87.07     67.01 o 
  -4   9  18       35.17       41.58     37.44 o 
  -3   9  18       16.54      -45.75     30.18 o 
  -2   9  18     1782.46     1932.42     67.04 o 
  -1   9  18      117.73       75.54     30.29 o 
   0   9  18        4.08       59.84     28.99 o 
   1   9  18      398.82      339.97     55.05 o 
   2   9  18      874.19      970.99     46.40 o 
   3   9  18      238.33      206.85     48.58 o 
  -5  10  18      474.73      504.19    121.34 o 
  -4  10  18       10.49       20.03     48.35 o 
  -3  10  18      111.05      141.51     63.99 o 
  -2  10  18      165.28      186.05     36.84 o 
  -1  10  18     1277.52     1324.78     67.46 o 
   0  10  18      199.89      119.17     33.75 o 
   1  10  18        7.32       14.59     28.17 o 
   2  10  18       17.50      -21.76     39.72 o 
  -3  11  18        7.89     -109.60     56.04 o 
  -2  11  18      187.63      210.96     43.92 o 
  -1  11  18       58.51        1.84     32.51 o 
   0  11  18      762.01      813.27     51.55 o 
  -1 -11  19        9.93      -30.09     48.44 o 
   0 -11  19       83.40      108.13     41.00 o 
   1 -11  19       75.53       11.64     55.74 o 
   2 -11  19     1118.37     1266.06     67.51 o 
   3 -11  19      288.37      381.58     44.31 o 
  -3 -10  19       15.44       39.66     47.78 o 
  -2 -10  19        9.62       88.36     55.19 o 
  -1 -10  19     1566.41     1662.01    108.60 o 
   0 -10  19        2.79       12.95     31.57 o 
   1 -10  19        4.49      -13.92     29.96 o 
   2 -10  19       21.19       34.65     60.40 o 
   3 -10  19      936.20     1063.71     60.55 o 
   4 -10  19      898.24     1072.45     90.28 o 
   5 -10  19      109.98       42.45     45.48 o 
  -4  -9  19        4.93       59.47     58.47 o 
  -3  -9  19       20.82        8.89     44.64 o 
  -2  -9  19      968.20     1176.81     73.82 o 
  -1  -9  19      114.10      159.16     74.71 o 
   0  -9  19     1831.63     1807.19     72.82 o 
   1  -9  19       19.74      -14.74     29.45 o 
   2  -9  19       14.04        0.34     29.97 o 
   3  -9  19       15.10       -2.28     29.01 o 
   4  -9  19      593.77      631.99     51.11 o 
   5  -9  19      304.51      232.02     52.01 o 
   6  -9  19        9.51       81.73     86.80 o 
  -5  -8  19       25.94       44.05     59.99 o 
  -4  -8  19     1390.21     1332.24    107.96 o 
  -3  -8  19       56.74       93.88     70.52 o 
  -2  -8  19      167.61      212.12     45.65 o 
  -1  -8  19      546.21      594.29     56.92 o 
   0  -8  19       44.40       55.46     26.38 o 
   1  -8  19     2709.92     2750.74     86.78 o 
   2  -8  19        5.01      -28.72     26.09 o 
   3  -8  19       27.74       29.91     24.37 o 
   4  -8  19      251.28      236.99     38.49 o 
   5  -8  19      219.75      189.89     89.12 o 
   6  -8  19      881.01      783.56    127.96 o 
  -5  -7  19       79.83      110.27     58.41 o 
  -4  -7  19      133.84      117.61     58.56 o 
  -3  -7  19     1708.66     1839.57    260.37 o 
  -2  -7  19     1664.65     1665.82    100.71 o 
  -1  -7  19      556.13      592.03     46.77 o 
   0  -7  19      420.59      388.97     60.11 o 
   1  -7  19      181.35      183.37     38.00 o 
   2  -7  19     1266.06     1295.22     59.00 o 
   3  -7  19      388.87      351.34     44.72 o 
   4  -7  19      171.56      162.58     35.67 o 
   5  -7  19      497.39      623.23     72.03 o 
   6  -7  19      226.92      182.54     86.83 o 
   7  -7  19      725.92      677.94    117.88 o 
  -6  -6  19     1142.83     1256.05    106.87 o 
  -5  -6  19      116.19      166.73     58.96 o 
  -4  -6  19       90.70       61.25     49.49 o 
  -3  -6  19      503.84      400.39     61.25 o 
  -2  -6  19     2398.04     2564.49     91.66 o 
  -1  -6  19     1812.72     1929.77    119.98 o 
   0  -6  19      237.72      167.94     48.04 o 
   1  -6  19       52.95       62.19     23.63 o 
   2  -6  19       31.04       27.45     22.04 o 
   3  -6  19     2149.84     2121.70     53.69 o 
   4  -6  19      746.70      709.07     47.53 o 
   5  -6  19       56.20       52.07     51.00 o 
   6  -6  19      270.48      273.92     90.25 o 
   7  -6  19      324.16      532.12    105.21 o 
  -7  -5  19      676.27      667.11    101.11 o 
  -6  -5  19       38.19       71.95     55.19 o 
  -5  -5  19     1391.64     1225.51    134.79 o 
  -4  -5  19      120.23       46.86     50.04 o 
  -3  -5  19      210.56      204.04     54.33 o 
  -2  -5  19      908.28      794.27     62.89 o 
  -1  -5  19       22.65       36.89     19.10 o 
   0  -5  19     4593.67     4488.02    219.83 o 
   1  -5  19      622.45      517.39     27.22 o 
   2  -5  19       50.44        1.58     18.56 o 
   3  -5  19      112.76       62.19     18.88 o 
   4  -5  19     2208.60     2248.51     74.24 o 
   5  -5  19      466.87      435.15     63.82 o 
   6  -5  19        1.58       48.02     66.81 o 
   7  -5  19       12.99       16.26     66.71 o 
  -7  -4  19      541.49      490.03    109.79 o 
  -6  -4  19      138.48      144.27     57.12 o 
  -5  -4  19      105.36       85.36     48.36 o 
  -4  -4  19     1964.39     2109.82    113.52 o 
  -3  -4  19      187.78      150.76     38.42 o 
  -2  -4  19      211.64      179.21     37.36 o 
  -1  -4  19      982.85      961.20     38.64 o 
   0  -4  19      680.97      715.86     64.24 o 
   1  -4  19     3603.16     3370.77     62.43 o 
   2  -4  19        0.89      -22.44     14.72 o 
   3  -4  19      538.80      562.52     34.52 o 
   4  -4  19        4.17       14.15     21.96 o 
   5  -4  19     2003.31     1955.83    146.84 o 
   6  -4  19      319.97      213.37     82.66 o 
   7  -4  19      445.55      463.90     97.23 o 
  -7  -3  19     1499.53     1580.65    108.88 o 
  -6  -3  19      928.94      826.06     83.66 o 
  -5  -3  19        8.15      -73.63     40.24 o 
  -4  -3  19        4.75       12.18     40.95 o 
  -3  -3  19      773.02      783.68     52.87 o 
  -2  -3  19      674.98      596.73     27.41 o 
  -1  -3  19       63.85       57.64     17.57 o 
   0  -3  19      234.42      236.65     21.84 o 
   1  -3  19      739.85      683.75     29.13 o 
   2  -3  19     3854.68     3715.27     65.44 o 
   3  -3  19      770.45      759.37     32.06 o 
   4  -3  19      647.63      662.21     38.39 o 
   5  -3  19      178.28       81.87     38.76 o 
   6  -3  19       17.44        6.52     62.27 o 
   7  -3  19      677.93      587.71    105.45 o 
  -8  -2  19      818.01      847.00     86.03 o 
  -7  -2  19      909.46     1002.36    159.35 o 
  -6  -2  19     3734.07     3850.65    153.83 o 
  -5  -2  19     1477.10     1508.25     97.85 o 
  -4  -2  19       42.63       19.29     43.82 o 
  -3  -2  19       34.73        4.12     30.88 o 
  -2  -2  19     2020.87     1898.28     58.17 o 
  -1  -2  19      634.19      607.24     34.56 o 
   0  -2  19       52.47       41.25     15.99 o 
   1  -2  19      389.04      441.66     25.70 o 
   2  -2  19      736.02      726.77     30.05 o 
   3  -2  19       54.92       38.68     15.70 o 
   4  -2  19        1.45      -35.45     19.17 o 
   5  -2  19      808.64      901.79     72.04 o 
   6  -2  19      477.17      355.76     58.90 o 
   7  -2  19      813.33      701.23    110.95 o 
  -8  -1  19        0.27        7.65     75.53 o 
  -7  -1  19      829.99      765.99     78.64 o 
  -6  -1  19      706.06      781.20     76.47 o 
  -5  -1  19     3191.23     3271.09    111.48 o 
  -4  -1  19      419.90      375.54     47.96 o 
  -3  -1  19       67.69       48.32     27.69 o 
  -2  -1  19       15.12       13.29     13.65 o 
  -1  -1  19     3466.12     3316.52     57.75 o 
   0  -1  19      804.08      768.35     28.28 o 
   1  -1  19     1142.32     1171.83     33.02 o 
   2  -1  19      271.81      289.48     21.98 o 
   3  -1  19      127.79      150.15     16.50 o 
   4  -1  19     4857.18     4861.58    110.69 o 
   5  -1  19        1.50       -4.43     35.51 o 
   6  -1  19       38.30       -5.55     59.27 o 
   7  -1  19      113.71      136.15     56.76 o 
  -8   0  19      146.73      219.42     60.25 o 
  -7   0  19      401.25      448.28     74.72 o 
  -6   0  19     1304.15     1293.05     56.15 o 
  -5   0  19      846.79      811.32     51.65 o 
  -4   0  19      271.16      240.49     52.72 o 
  -3   0  19      445.44      462.77     77.50 o 
  -2   0  19     1762.46     1633.63     56.09 o 
  -1   0  19     1163.56     1201.90     42.13 o 
   0   0  19     2384.70     2344.13     46.81 o 
   1   0  19      289.98      270.32     22.66 o 
   2   0  19      632.09      648.68     36.72 o 
   3   0  19      177.90      139.53     34.40 o 
   4   0  19       86.38       94.85     37.29 o 
   5   0  19     1395.37     1446.48     74.35 o 
   6   0  19       52.45       -8.26     46.77 o 
   7   0  19        8.87        4.78     52.84 o 
  -8   1  19       33.59        3.03     54.37 o 
  -7   1  19      131.69      212.28     60.06 o 
  -6   1  19       34.76      -28.76     28.38 o 
  -5   1  19     1050.42     1045.89     56.32 o 
  -4   1  19      204.38      182.03     33.19 o 
  -3   1  19     6303.38     6298.39    138.85 o 
  -2   1  19     1264.47     1227.00     80.70 o 
  -1   1  19     1120.30     1120.25     37.95 o 
   0   1  19     4465.89     4418.61     68.64 o 
   1   1  19     2835.09     2778.71     55.31 o 
   2   1  19    14921.70    14660.62    188.87 o 
   3   1  19      145.26      112.69     22.19 o 
   4   1  19      175.85      149.50     40.35 o 
   5   1  19        0.25      -12.60     37.24 o 
   6   1  19      713.72      770.31     80.95 o 
   7   1  19      240.21      252.82     66.04 o 
  -8   2  19      183.18      257.90    128.18 o 
  -7   2  19      924.58      971.57     87.49 o 
  -6   2  19      517.54      549.63     45.21 o 
  -5   2  19       41.92       46.66     29.44 o 
  -4   2  19     1796.85     1935.47     74.30 o 
  -3   2  19      285.54      291.02     31.04 o 
  -2   2  19     2564.34     2417.54     54.16 o 
  -1   2  19     5505.59     5593.47     93.22 o 
   0   2  19       47.94       30.43     16.40 o 
   1   2  19     5512.15     5594.82     98.37 o 
   2   2  19      268.15      257.65     22.42 o 
   3   2  19     1699.97     1699.90     56.99 o 
   4   2  19      122.16       60.76     38.26 o 
   5   2  19        2.67       22.03     39.90 o 
   6   2  19       32.87        6.77     52.49 o 
   7   2  19      389.71      502.02     90.08 o 
  -8   3  19        6.03       25.72    118.72 o 
  -7   3  19        5.92       -9.16     51.87 o 
  -6   3  19     1225.53     1147.65     73.75 o 
  -5   3  19      508.14      555.90     46.13 o 
  -4   3  19      188.03      193.35     35.51 o 
  -3   3  19      898.13      909.34     44.60 o 
  -2   3  19       10.02      -19.00     14.04 o 
  -1   3  19     2444.33     2371.75     55.84 o 
   0   3  19      734.48      722.53     29.24 o 
   1   3  19      705.41      682.40     30.51 o 
   2   3  19        7.63       19.90     26.00 o 
   3   3  19      310.78      216.47     29.22 o 
   4   3  19      663.51      743.65     59.78 o 
   5   3  19       28.52       35.20     42.63 o 
   6   3  19       13.37      124.51     62.73 o 
   7   3  19      544.95      622.53     86.17 o 
  -8   4  19       52.00       85.18     59.10 o 
  -7   4  19       84.47       23.61     57.10 o 
  -6   4  19      834.66      866.17     96.60 o 
  -5   4  19     1317.00     1230.60     63.62 o 
  -4   4  19     2062.87     2021.48     77.08 o 
  -3   4  19       20.47      -16.98     24.23 o 
  -2   4  19     1152.73     1071.76     35.15 o 
  -1   4  19     1089.90     1119.01     47.12 o 
   0   4  19     2332.35     2277.21     59.50 o 
   1   4  19       28.63       33.34     17.67 o 
   2   4  19      399.64      365.53     26.60 o 
   3   4  19      252.49      310.79     41.94 o 
   4   4  19      153.57      134.31     65.75 o 
   5   4  19      654.62      697.83     84.19 o 
   6   4  19        0.90       15.41     55.53 o 
  -7   5  19        2.75       -9.16     55.62 o 
  -6   5  19       24.23      -54.65     51.19 o 
  -5   5  19     1437.66     1388.76     68.81 o 
  -4   5  19      719.71      666.96     51.01 o 
  -3   5  19     2947.02     2909.99     76.59 o 
  -2   5  19      356.24      407.96     26.84 o 
  -1   5  19       16.03       20.88     18.32 o 
   0   5  19       37.93       15.35     34.11 o 
   1   5  19      781.54      815.37     36.31 o 
   2   5  19      229.36      262.02     25.27 o 
   3   5  19        5.04        8.86     29.87 o 
   4   5  19       10.62        4.02     43.17 o 
   5   5  19        3.92      -15.55     64.04 o 
   6   5  19      854.74     1022.63    101.81 o 
  -7   6  19      617.06      634.29    112.49 o 
  -6   6  19      425.04      416.28     74.20 o 
  -5   6  19       11.23       29.13     44.17 o 
  -4   6  19       18.56       17.08     35.31 o 
  -3   6  19        9.71      -40.34     26.30 o 
  -2   6  19     1596.86     1666.62     47.39 o 
  -1   6  19        1.54      -13.51     18.47 o 
   0   6  19        0.99        3.49     22.69 o 
   1   6  19      181.31      153.16     27.62 o 
   2   6  19      658.79      783.89     36.13 o 
   3   6  19      826.11      841.56     80.35 o 
   4   6  19       44.60       21.42     42.27 o 
   5   6  19        6.10       70.19     61.16 o 
  -7   7  19       75.74      146.03     81.99 o 
  -6   7  19      351.87      471.74    104.56 o 
  -5   7  19      791.59      844.58     93.61 o 
  -4   7  19      168.80      121.29     39.94 o 
  -3   7  19      645.72      653.26     43.48 o 
  -2   7  19      320.34      293.37     27.63 o 
  -1   7  19      474.63      434.56     36.70 o 
   0   7  19      778.59      704.04     55.44 o 
   1   7  19      487.54      389.15     41.51 o 
   2   7  19      797.96      806.32     40.99 o 
   3   7  19     1070.24     1062.50     55.04 o 
   4   7  19      223.11      163.56     67.13 o 
   5   7  19      418.52      587.37    112.63 o 
  -6   8  19      230.78      166.37     87.74 o 
  -5   8  19      900.92      733.21    124.01 o 
  -4   8  19       40.04       39.81     32.93 o 
  -3   8  19        0.65      -41.13     29.32 o 
  -2   8  19      837.59      759.50     46.29 o 
  -1   8  19        0.52       -6.90     26.45 o 
   0   8  19     1836.30     1760.86     62.80 o 
   1   8  19       17.85       35.66     26.91 o 
   2   8  19      323.02      335.52     32.48 o 
   3   8  19      334.70      371.73     66.97 o 
   4   8  19      475.99      522.48     90.05 o 
  -5   9  19       47.64       21.92     84.34 o 
  -4   9  19      457.86      496.48     67.44 o 
  -3   9  19      359.94      335.53     50.89 o 
  -2   9  19       69.77       43.87     49.34 o 
  -1   9  19        3.64      -27.66     28.32 o 
   0   9  19       79.37       63.31     29.66 o 
   1   9  19     1086.77     1163.98     99.73 o 
   2   9  19        1.63        1.05     23.78 o 
   3   9  19       15.84      -42.84     45.74 o 
  -4  10  19      236.01      220.32     87.45 o 
  -3  10  19      386.14      333.45     76.52 o 
  -2  10  19      595.79      690.79     65.76 o 
  -1  10  19      461.43      429.34     45.02 o 
   0  10  19      153.54       85.23     36.50 o 
   1  10  19        6.73      -52.79     26.77 o 
  -2  11  19      110.94       42.28     39.75 o 
  -1  11  19      368.65      358.43     42.09 o 
   0 -11  20        7.32      -34.20     73.26 o 
   1 -11  20     1253.98     1316.80     70.50 o 
   2 -11  20       26.52       -2.65     36.61 o 
   3 -11  20      327.34      354.92     44.44 o 
  -2 -10  20      467.44      421.88    106.00 o 
  -1 -10  20        1.22      -18.82     27.35 o 
   0 -10  20      337.94      374.33     66.42 o 
   1 -10  20        5.46       -3.60     39.16 o 
   2 -10  20     2216.00     2271.71     84.44 o 
   3 -10  20      614.45      618.09     72.54 o 
   4 -10  20      138.34      206.23     57.05 o 
  -4  -9  20      167.88       46.82     63.99 o 
  -3  -9  20     1424.62     1492.57     85.45 o 
  -2  -9  20      115.85      181.11     48.64 o 
  -1  -9  20     2047.59     2204.09     69.23 o 
   0  -9  20       14.48       -8.96     28.95 o 
   1  -9  20      903.53      954.71     57.89 o 
   2  -9  20       93.63      127.46     35.76 o 
   3  -9  20      383.45      376.79     40.45 o 
   4  -9  20      390.97      433.26     54.90 o 
   5  -9  20       66.28       -9.28     94.66 o 
  -4  -8  20      170.47      164.70     65.27 o 
  -3  -8  20        6.42       24.85     56.62 o 
  -2  -8  20      819.11      911.09     81.33 o 
  -1  -8  20        4.83        7.92     23.92 o 
   0  -8  20      524.11      521.44     39.43 o 
   1  -8  20      261.71      256.90     38.19 o 
   2  -8  20      186.01      219.31     36.44 o 
   3  -8  20      796.55      785.93     79.15 o 
   4  -8  20     1059.39     1019.36     58.96 o 
   5  -8  20      655.39      483.63    109.91 o 
   6  -8  20       13.56       18.26     79.98 o 
  -5  -7  20      154.36      104.81     61.58 o 
  -4  -7  20     1468.42     1544.12    141.47 o 
  -3  -7  20      216.17      163.89     46.39 o 
  -2  -7  20      158.73      204.10     45.04 o 
  -1  -7  20     1465.64     1495.56     52.89 o 
   0  -7  20      187.85      226.94     31.22 o 
   1  -7  20      618.62      670.05     40.96 o 
   2  -7  20      127.67      109.04     31.28 o 
   3  -7  20     1162.83     1034.85     44.50 o 
   4  -7  20      369.26      297.49     39.90 o 
   5  -7  20      450.66      568.46    111.75 o 
   6  -7  20      224.35       89.67     84.97 o 
  -6  -6  20       88.95       23.37    110.82 o 
  -5  -6  20      457.32      399.85     73.83 o 
  -4  -6  20      550.71      541.41     74.30 o 
  -3  -6  20      844.79      961.86     91.25 o 
  -2  -6  20      141.24      139.77     41.74 o 
  -1  -6  20       59.89       57.86     50.78 o 
   0  -6  20     3718.14     3598.53     86.62 o 
   1  -6  20        1.51      -29.40     36.05 o 
   2  -6  20     2842.86     2676.64     81.64 o 
   3  -6  20      118.59      133.94     46.20 o 
   4  -6  20      186.02      140.51     32.24 o 
   5  -6  20      275.31      236.15     59.79 o 
   6  -6  20      790.13      804.59    122.81 o 
   7  -6  20      107.53      229.49     94.99 o 
  -6  -5  20      613.29      740.10     83.93 o 
  -5  -5  20        1.79       12.16     52.20 o 
  -4  -5  20      425.02      372.49     69.62 o 
  -3  -5  20      178.82      131.83     42.01 o 
  -2  -5  20     1200.44     1254.86     38.25 o 
  -1  -5  20      958.88     1008.46     41.62 o 
   0  -5  20       12.17       14.73     20.19 o 
   1  -5  20      975.64      968.59     44.57 o 
   2  -5  20      422.45      354.26     26.43 o 
   3  -5  20     1972.86     2049.47     48.26 o 
   4  -5  20      115.19       12.29     26.49 o 
   5  -5  20        8.65      -10.68     45.53 o 
   6  -5  20      766.44      736.67    113.41 o 
   7  -5  20      222.09      263.79     91.14 o 
  -7  -4  20      485.88      437.77     70.06 o 
  -6  -4  20       80.29       12.98     49.97 o 
  -5  -4  20      314.09      286.62     64.19 o 
  -4  -4  20        2.25       -6.90     46.73 o 
  -3  -4  20     1191.82     1179.45     66.06 o 
  -2  -4  20      879.39      870.19     56.73 o 
  -1  -4  20     4298.48     4018.88     82.77 o 
   0  -4  20      742.75      719.54     36.02 o 
   1  -4  20     1253.11     1141.79     40.83 o 
   2  -4  20      649.98      664.41     33.18 o 
   3  -4  20       21.46       20.65     18.50 o 
   4  -4  20     1008.21     1097.73     48.53 o 
   5  -4  20      160.70      189.44     55.87 o 
   6  -4  20       16.38        1.70     67.94 o 
   7  -4  20      204.54      242.38     88.58 o 
  -7  -3  20       64.88       13.49     74.47 o 
  -6  -3  20     3032.27     3130.81    172.16 o 
  -5  -3  20       40.81       41.43     49.97 o 
  -4  -3  20      835.50      980.52    198.10 o 
  -3  -3  20      133.04      137.95     56.85 o 
  -2  -3  20       56.96       49.13     21.89 o 
  -1  -3  20     1341.52     1364.29     64.41 o 
   0  -3  20     1261.57     1406.37     44.53 o 
   1  -3  20     1346.66     1295.54     43.65 o 
   2  -3  20       95.06       50.46     19.79 o 
   3  -3  20       44.15       12.77     20.96 o 
   4  -3  20      273.38      297.57     34.70 o 
   5  -3  20      603.28      575.51     52.75 o 
   6  -3  20       45.45       24.65     69.73 o 
   7  -3  20      237.51      280.65     90.56 o 
  -7  -2  20        5.21       51.63     48.27 o 
  -6  -2  20       16.91       53.71     51.24 o 
  -5  -2  20     1447.93     1437.91     96.89 o 
  -4  -2  20      466.08      352.31     59.69 o 
  -3  -2  20     5570.43     5647.27    168.55 o 
  -2  -2  20       53.37       69.30     20.93 o 
  -1  -2  20       17.72       30.81     15.87 o 
   0  -2  20     1754.27     1715.01     46.88 o 
   1  -2  20      151.62      122.59     19.34 o 
   2  -2  20     1509.17     1408.71     40.89 o 
   3  -2  20      547.82      516.81     25.49 o 
   4  -2  20      833.55      883.72     43.66 o 
   5  -2  20       15.67      -26.49     36.07 o 
   7  -2  20        7.32       86.43     77.07 o 
  -7  -1  20      727.83      627.71     77.61 o 
  -6  -1  20      102.06      122.60     52.04 o 
  -5  -1  20       63.92       53.32     38.29 o 
  -4  -1  20     1394.17     1401.22     76.97 o 
  -3  -1  20     3040.27     2989.56    130.89 o 
  -2  -1  20     1983.75     1849.03     71.35 o 
  -1  -1  20     1363.33     1476.72     64.37 o 
   0  -1  20      134.52      127.39     19.12 o 
   1  -1  20     3486.41     3387.29     62.76 o 
   2  -1  20      178.30      172.75     20.93 o 
   3  -1  20     1328.78     1305.17     50.60 o 
   4  -1  20      221.36      211.41     33.84 o 
   5  -1  20      619.80      581.66     54.34 o 
   6  -1  20       16.36       39.92     48.07 o 
   7  -1  20      803.03      840.10    123.80 o 
  -8   0  20       11.29       88.06     54.69 o 
  -7   0  20       59.03       91.51     41.96 o 
  -6   0  20     1188.11     1131.28     73.47 o 
  -5   0  20      920.71      950.78     67.08 o 
  -4   0  20      740.34      819.42     78.45 o 
  -3   0  20     1231.10     1214.16     64.98 o 
  -2   0  20      413.13      431.41     25.17 o 
  -1   0  20       36.03       41.67     14.86 o 
   0   0  20     1801.58     1834.85     45.22 o 
   1   0  20     5149.73     5004.50     79.96 o 
   2   0  20     2228.05     2146.04     48.84 o 
   3   0  20       49.25       39.15     14.72 o 
   4   0  20     1570.42     1607.78     56.03 o 
   5   0  20       83.23      116.71     42.36 o 
   6   0  20      144.18       66.74     52.93 o 
   7   0  20      500.57      527.36     75.83 o 
  -8   1  20      429.20      406.10     54.39 o 
  -7   1  20        4.67      -20.23     48.59 o 
  -6   1  20     1635.33     1629.25    105.92 o 
  -5   1  20       56.11       50.18     30.59 o 
  -4   1  20     2511.79     2390.58     82.71 o 
  -3   1  20      121.38       90.54     35.98 o 
  -2   1  20      292.78      280.26     23.47 o 
  -1   1  20     1054.42     1027.95     37.27 o 
   0   1  20     1630.80     1639.49     43.09 o 
   1   1  20      476.07      512.56     27.15 o 
   2   1  20      410.89      414.09     25.03 o 
   3   1  20     1880.73     1714.36     94.22 o 
   4   1  20      155.43      177.28     29.05 o 
   5   1  20     1267.85     1379.36     89.76 o 
   6   1  20       30.07       87.75     94.36 o 
   7   1  20       91.63      136.89     61.96 o 
  -8   2  20     1221.46     1373.55    134.16 o 
  -7   2  20       12.61       17.33     50.18 o 
  -6   2  20        2.25      -17.98     49.02 o 
  -5   2  20     1019.70     1207.83     63.09 o 
  -4   2  20       72.38      107.64     52.37 o 
  -3   2  20      801.26      880.97     48.15 o 
  -2   2  20     3080.77     2847.96     60.85 o 
  -1   2  20      747.89      846.59     45.40 o 
   0   2  20     3964.92     3997.07     69.84 o 
   1   2  20     3037.14     3002.96     59.23 o 
   2   2  20       27.23       17.59     17.26 o 
   3   2  20      253.35      245.33     35.29 o 
   4   2  20     1326.49     1293.04     73.54 o 
   5   2  20       47.39       26.73     40.87 o 
   6   2  20     1211.97     1458.66    107.85 o 
   7   2  20        0.64       18.54     80.59 o 
  -8   3  20      389.95      491.73     75.41 o 
  -7   3  20      525.22      616.19    131.59 o 
  -6   3  20       24.14       55.20     54.29 o 
  -5   3  20       48.40       21.31     32.32 o 
  -4   3  20      699.06      683.29     50.40 o 
  -3   3  20      167.86      159.71     29.26 o 
  -2   3  20     2610.32     2700.67     72.11 o 
  -1   3  20      961.95      989.31     46.98 o 
   0   3  20       89.46       90.10     20.60 o 
   1   3  20      295.43      278.79     23.33 o 
   2   3  20     5229.00     5201.86     88.37 o 
   3   3  20      194.96      227.06     30.71 o 
   4   3  20      846.91      858.46     63.37 o 
   5   3  20       28.12      -21.09     47.20 o 
   6   3  20      181.49      159.89     62.54 o 
  -7   4  20       63.22      122.71     61.55 o 
  -6   4  20      575.62      723.14     86.22 o 
  -5   4  20      358.39      357.60     44.33 o 
  -4   4  20       85.85       95.18     35.18 o 
  -3   4  20       29.42       -4.56     25.45 o 
  -2   4  20       15.93        6.61     18.79 o 
  -1   4  20     4123.98     4066.75     78.86 o 
   0   4  20        0.68      -12.77     18.84 o 
   1   4  20        5.25        4.89     18.91 o 
   2   4  20     1698.76     1555.06     46.58 o 
   3   4  20      179.60      174.40     30.40 o 
   4   4  20     2604.08     2806.91    105.37 o 
   5   4  20      240.92      283.62     71.45 o 
   6   4  20       38.93      -77.05     58.68 o 
  -7   5  20      148.04      163.12     65.99 o 
  -6   5  20       94.38      100.24     58.69 o 
  -5   5  20      763.50      752.21     55.47 o 
  -4   5  20       52.51       45.36     33.78 o 
  -3   5  20       50.64       98.29     30.11 o 
  -2   5  20     3623.58     3578.00     69.87 o 
  -1   5  20      298.35      253.37     24.94 o 
   0   5  20     1250.63     1251.24     67.61 o 
   1   5  20       47.86       44.74     30.68 o 
   2   5  20      150.37      126.63     25.74 o 
   3   5  20      335.02      328.27     37.00 o 
   4   5  20      216.93      193.35     50.44 o 
   5   5  20     1153.67     1334.41    147.63 o 
  -7   6  20      262.81      291.18     92.61 o 
  -6   6  20       70.03      145.95     64.00 o 
  -5   6  20      268.16      273.37     70.29 o 
  -4   6  20       13.63       44.03     32.98 o 
  -3   6  20      192.06      238.87     34.74 o 
  -2   6  20        1.97      -26.43     19.19 o 
  -1   6  20      933.08      870.27     45.92 o 
   0   6  20     1720.24     1545.88     57.71 o 
   1   6  20     1805.08     1695.72     76.14 o 
   2   6  20      106.43       68.74     22.52 o 
   3   6  20        0.83       -3.95     29.67 o 
   4   6  20      198.51      220.15     66.93 o 
   5   6  20       75.16       45.84     64.32 o 
  -6   7  20        4.97       21.03     78.01 o 
  -5   7  20      296.95      268.39     69.14 o 
  -4   7  20     2004.08     1983.63     88.45 o 
  -3   7  20     1038.34     1029.73     51.97 o 
  -2   7  20      732.35      718.96     35.69 o 
  -1   7  20       94.20       61.76     28.82 o 
   0   7  20      239.85      211.81     31.94 o 
   1   7  20        5.25      -43.95     22.94 o 
   2   7  20      337.02      363.81     34.21 o 
   3   7  20       96.59      123.83     34.33 o 
   4   7  20       74.11       42.35     63.64 o 
  -6   8  20      294.63      349.60    104.37 o 
  -5   8  20        5.01       30.39     80.04 o 
  -4   8  20      392.80      425.41     51.72 o 
  -3   8  20      774.08      739.49     49.23 o 
  -2   8  20       53.04       15.32     29.37 o 
  -1   8  20     2059.85     1931.94     89.51 o 
   0   8  20       22.86       13.88     42.89 o 
   1   8  20       36.18       25.32     27.08 o 
   2   8  20       12.66        4.60     27.17 o 
   3   8  20      126.37      152.60     46.61 o
[truncated: 75,152 more chars]
